# Supplementary material for: Machine learning methods for metabolic pathway prediction
Source: BMC Bioinformatics. 2010 Jan 8;11:15. doi: 10.1186/1471-2105-11-15 (PMC3146072; doi:10.1186/1471-2105-11-15)
Supplement: Additional file 1 — Gold Standard Pathway Dataset. A table containing the gold standard pathway dataset. Each entry is described by organism name, NCBI Taxonomy ID, pathway name, pathway ID in the MetaCyc database, and pathway status ("present" or "absent"). Tab-delimited text format. [file 1471-2105-11-15-S1.TSV]

Organism Name	NCBI Taxonomy ID	Pathway Name	Pathway ID	Present In Organism
Arabidopsis thaliana	3702	4-aminobutyrate degradation I	4AMINOBUTMETAB-PWY	present
Arabidopsis thaliana	3702	alanine degradation III	ALANINE-DEG3-PWY	present
Arabidopsis thaliana	3702	alanine biosynthesis II	ALANINE-SYN2-PWY	present
Arabidopsis thaliana	3702	arginine degradation VI (arginase 2 pathway)	ARG-PRO-PWY	present
Arabidopsis thaliana	3702	arginine biosynthesis IV	ARGININE-SYN4-PWY	present
Arabidopsis thaliana	3702	spermine biosynthesis	ARGSPECAT-PWY	present
Arabidopsis thaliana	3702	arginine biosynthesis II (acetyl cycle)	ARGSYNBSUB-PWY	present
Arabidopsis thaliana	3702	chorismate biosynthesis	ARO-PWY	present
Arabidopsis thaliana	3702	asparagine biosynthesis I	ASPARAGINE-BIOSYNTHESIS	present
Arabidopsis thaliana	3702	aspartate biosynthesis	ASPARTATESYN-PWY	present
Arabidopsis thaliana	3702	cyanide detoxification	ASPSYNII-PWY	present
Arabidopsis thaliana	3702	spermidine biosynthesis	BSUBPOLYAMSYN-PWY	present
Arabidopsis thaliana	3702	Calvin-Benson-Bassham cycle	CALVIN-PWY	present
Arabidopsis thaliana	3702	camalexin biosynthesis	CAMALEXIN-SYN	present
Arabidopsis thaliana	3702	chlorophyllide <i>a</i> biosynthesis I	CHLOROPHYLL-SYN	present
Arabidopsis thaliana	3702	citrulline biosynthesis	CITRULBIO-PWY	present
Arabidopsis thaliana	3702	citrulline degradation	CITRULLINE-DEG-PWY	present
Arabidopsis thaliana	3702	coenzyme A biosynthesis	COA-PWY	present
Arabidopsis thaliana	3702	cyanate degradation	CYANCAT-PWY	present
Arabidopsis thaliana	3702	cysteine biosynthesis I	CYSTSYN-PWY	present
Arabidopsis thaliana	3702	removal of superoxide radicals	DETOX1-PWY	present
Arabidopsis thaliana	3702	ethylene biosynthesis from methionine	ETHYL-PWY	present
Arabidopsis thaliana	3702	fatty acid elongation -- saturated	FASYN-ELONG-PWY	present
Arabidopsis thaliana	3702	tetrahydrofolate biosynthesis I	FOLSYN-PWY	present
Arabidopsis thaliana	3702	UDP-galactose biosynthesis (salvage pathway from galactose using UDP-glucose)	GALACTMETAB-PWY	present
Arabidopsis thaliana	3702	glutamine biosynthesis	GLNSYN-PWY	present
Arabidopsis thaliana	3702	gluconeogenesis	GLUCONEO-PWY	present
Arabidopsis thaliana	3702	glutamate biosynthesis IV	GLUGLNSYN-PWY	present
Arabidopsis thaliana	3702	glutamate degradation I	GLUTAMATE-DEG1-PWY	present
Arabidopsis thaliana	3702	glutathione biosynthesis	GLUTATHIONESYN-PWY	present
Arabidopsis thaliana	3702	glycolysis I	GLYCOLYSIS	present
Arabidopsis thaliana	3702	glycolate and glyoxylate degradation II	GLYOXDEG-PWY	present
Arabidopsis thaliana	3702	glyoxylate cycle	GLYOXYLATE-BYPASS	present
Arabidopsis thaliana	3702	glycine biosynthesis I	GLYSYN-PWY	present
Arabidopsis thaliana	3702	heme biosynthesis from uroporphyrinogen I	HEME-BIOSYNTHESIS-II	present
Arabidopsis thaliana	3702	heme biosynthesis from uroporphyrinogen II	HEMESYN2-PWY	present
Arabidopsis thaliana	3702	histidine biosynthesis	HISTSYN-PWY	present
Arabidopsis thaliana	3702	threonine biosynthesis from homoserine	HOMOSER-THRESYN-PWY	present
Arabidopsis thaliana	3702	homoserine biosynthesis	HOMOSERSYN-PWY	present
Arabidopsis thaliana	3702	isoleucine degradation I	ILEUDEG-PWY	present
Arabidopsis thaliana	3702	isoleucine biosynthesis I (from threonine)	ILEUSYN-PWY	present
Arabidopsis thaliana	3702	leucine degradation I	LEU-DEG2-PWY	present
Arabidopsis thaliana	3702	leucine biosynthesis	LEUSYN-PWY	present
Arabidopsis thaliana	3702	triacylglycerol degradation	LIPAS-PWY	present
Arabidopsis thaliana	3702	phospholipases	LIPASYN-PWY	present
Arabidopsis thaliana	3702	D-mannose degradation	MANNCAT-PWY	present
Arabidopsis thaliana	3702	dolichyl-diphosphooligosaccharide biosynthesis	MANNOSYL-CHITO-DOLICHOL-BIOSYNTHESIS	present
Arabidopsis thaliana	3702	methylerythritol phosphate pathway	NONMEVIPP-PWY	present
Arabidopsis thaliana	3702	pentose phosphate pathway (non-oxidative branch)	NONOXIPENT-PWY	present
Arabidopsis thaliana	3702	pentose phosphate pathway (oxidative branch)	OXIDATIVEPENT-PWY	present
Arabidopsis thaliana	3702	cyanide degradation	P401-PWY	present
Arabidopsis thaliana	3702	pantothenate biosynthesis I	PANTO-PWY	present
Arabidopsis thaliana	3702	pyridoxal 5'-phosphate salvage pathway	PLPSAL-PWY	present
Arabidopsis thaliana	3702	cellulose biosynthesis	PWY-1001	present
Arabidopsis thaliana	3702	photosynthesis light reactions	PWY-101	present
Arabidopsis thaliana	3702	gibberellin inactivation	PWY-102	present
Arabidopsis thaliana	3702	glycolysis IV (plant cytosol)	PWY-1042	present
Arabidopsis thaliana	3702	homogalacturonan biosynthesis	PWY-1061	present
Arabidopsis thaliana	3702	homogalacturonan degradation	PWY-1081	present
Arabidopsis thaliana	3702	lupeol biosynthesis	PWY-112	present
Arabidopsis thaliana	3702	suberin biosynthesis	PWY-1121	present
Arabidopsis thaliana	3702	xanthophyll cycle	PWY-1141	present
Arabidopsis thaliana	3702	coniferin metabolism	PWY-116	present
Arabidopsis thaliana	3702	homomethionine biosynthesis	PWY-1186	present
Arabidopsis thaliana	3702	glucosinolate biosynthesis from homomethionine	PWY-1187	present
Arabidopsis thaliana	3702	vitamin E biosynthesis	PWY-1422	present
Arabidopsis thaliana	3702	plastoquinone biosynthesis	PWY-1581	present
Arabidopsis thaliana	3702	IAA conjugate biosynthesis II	PWY-1782	present
Arabidopsis thaliana	3702	formaldehyde oxidation II (glutathione-dependent)	PWY-1801	present
Arabidopsis thaliana	3702	photorespiration	PWY-181	present
Arabidopsis thaliana	3702	IAA biosynthesis II	PWY-1822	present
Arabidopsis thaliana	3702	IAA degradation IV	PWY-2021	present
Arabidopsis thaliana	3702	folate polyglutamylation I	PWY-2161	present
Arabidopsis thaliana	3702	folate polyglutamylation II	PWY-2161B	present
Arabidopsis thaliana	3702	free phenylpropanoid acid biosynthesis	PWY-2181	present
Arabidopsis thaliana	3702	folate transformations	PWY-2201	present
Arabidopsis thaliana	3702	ascorbate glutathione cycle	PWY-2261	present
Arabidopsis thaliana	3702	fatty acid &alpha;-oxidation	PWY-2501	present
Arabidopsis thaliana	3702	brassinosteroid biosynthesis II	PWY-2582	present
Arabidopsis thaliana	3702	<i>trans</i>-zeatin biosynthesis	PWY-2681	present
Arabidopsis thaliana	3702	fatty acid &omega;-oxidation	PWY-2724	present
Arabidopsis thaliana	3702	<i>cis</i>-zeatin biosynthesis	PWY-2781	present
Arabidopsis thaliana	3702	cuticular wax biosynthesis	PWY-282	present
Arabidopsis thaliana	3702	glucosinolate biosynthesis from phenylalanine	PWY-2821	present
Arabidopsis thaliana	3702	cytokinins degradation	PWY-2841	present
Arabidopsis thaliana	3702	cytokinins 7-<i>N</i>-glucoside biosynthesis	PWY-2881	present
Arabidopsis thaliana	3702	cytokinins 9-<i>N</i>-glucoside biosynthesis	PWY-2901	present
Arabidopsis thaliana	3702	cytokinins-<i>O</i>-glucoside biosynthesis	PWY-2902	present
Arabidopsis thaliana	3702	monoterpene biosynthesis	PWY-3041	present
Arabidopsis thaliana	3702	flavonol biosynthesis	PWY-3101	present
Arabidopsis thaliana	3702	tryptophan degradation VI (via tryptamine)	PWY-3181	present
Arabidopsis thaliana	3702	cutin biosynthesis	PWY-321	present
Arabidopsis thaliana	3702	dTDP-L-rhamnose biosynthesis II	PWY-3221	present
Arabidopsis thaliana	3702	UDP-L-rhamnose biosynthesis	PWY-3261	present
Arabidopsis thaliana	3702	ammonia assimilation cycle II	PWY-3282	present
Arabidopsis thaliana	3702	sinapate ester biosynthesis	PWY-3301	present
Arabidopsis thaliana	3702	proline biosynthesis III	PWY-3341	present
Arabidopsis thaliana	3702	choline biosynthesis I	PWY-3385	present
Arabidopsis thaliana	3702	tyrosine biosynthesis II	PWY-3461	present
Arabidopsis thaliana	3702	phenylalanine biosynthesis II	PWY-3462	present
Arabidopsis thaliana	3702	choline biosynthesis II	PWY-3542	present
Arabidopsis thaliana	3702	choline biosynthesis III	PWY-3561	present
Arabidopsis thaliana	3702	phenylpropanoid biosynthesis	PWY-361	present
Arabidopsis thaliana	3702	biotin biosynthesis II	PWY-3701	present
Arabidopsis thaliana	3702	tetrahydrofolate biosynthesis II	PWY-3742	present
Arabidopsis thaliana	3702	aerobic respiration -- electron donor II	PWY-3781	present
Arabidopsis thaliana	3702	nitrate reduction II (assimilatory)	PWY-381	present
Arabidopsis thaliana	3702	galactose degradation II	PWY-3821	present
Arabidopsis thaliana	3702	formylTHF biosynthesis II	PWY-3841	present
Arabidopsis thaliana	3702	&beta;-alanine biosynthesis I	PWY-3981	present
Arabidopsis thaliana	3702	&beta;-alanine biosynthesis III	PWY-3982	present
Arabidopsis thaliana	3702	UDP-D-galacturonate biosynthesis II (from D-galacturonate)	PWY-4	present
Arabidopsis thaliana	3702	glycolipid biosynthesis	PWY-401	present
Arabidopsis thaliana	3702	glutathione redox reactions I	PWY-4081	present
Arabidopsis thaliana	3702	volatile benzenoid ester biosynthesis	PWY-4203	present
Arabidopsis thaliana	3702	glycerol degradation IV	PWY-4261	present
Arabidopsis thaliana	3702	putrescine biosynthesis II	PWY-43	present
Arabidopsis thaliana	3702	aerobic respiration -- electron donor III	PWY-4302	present
Arabidopsis thaliana	3702	glutamate degradation IV	PWY-4321	present
Arabidopsis thaliana	3702	glutamate biosynthesis V	PWY-4341	present
Arabidopsis thaliana	3702	methionine salvage pathway	PWY-4361	present
Arabidopsis thaliana	3702	fatty acid biosynthesis initiation I	PWY-4381	present
Arabidopsis thaliana	3702	lipid-dependent phytate biosynthesis I (via Ins(1,4,5)P<sub>3</sub>)	PWY-4541	present
Arabidopsis thaliana	3702	proline degradation II	PWY-4561	present
Arabidopsis thaliana	3702	lipid-dependent phytate biosynthesis II (via Ins(1,3,4)P<sub>3</sub>)	PWY-4562	present
Arabidopsis thaliana	3702	putrescine biosynthesis III	PWY-46	present
Arabidopsis thaliana	3702	lipid-independent phytate biosynthesis	PWY-4661	present
Arabidopsis thaliana	3702	phytate degradation I	PWY-4702	present
Arabidopsis thaliana	3702	phytate degradation II	PWY-4781	present
Arabidopsis thaliana	3702	UDP-D-xylose biosynthesis	PWY-4821	present
Arabidopsis thaliana	3702	UDP-D-glucuronate biosynthesis (from <i>myo</i>-inositol)	PWY-4841	present
Arabidopsis thaliana	3702	UDP-D-galacturonate biosynthesis I (from UDP-D-glucuronate)	PWY-4861	present
Arabidopsis thaliana	3702	citrulline-nitric oxide cycle	PWY-4983	present
Arabidopsis thaliana	3702	urea cycle	PWY-4984	present
Arabidopsis thaliana	3702	phylloquinone biosynthesis	PWY-5027	present
Arabidopsis thaliana	3702	<i>ent</i>-kaurene biosynthesis	PWY-5032	present
Arabidopsis thaliana	3702	GA<sub>12</sub> biosynthesis	PWY-5034	present
Arabidopsis thaliana	3702	gibberellin biosynthesis III (early C-13 hydroxylation)	PWY-5035	present
Arabidopsis thaliana	3702	gibberellin biosynthesis II (early C-3 hydroxylation)	PWY-5036	present
Arabidopsis thaliana	3702	<i>S</i>-adenosyl-L-methionine cycle	PWY-5041	present
Arabidopsis thaliana	3702	salvage pathways of purine nucleosides II (plant)	PWY-5043	present
Arabidopsis thaliana	3702	purine degradation I (aerobic)	PWY-5044	present
Arabidopsis thaliana	3702	branched-chain &alpha;-keto acid dehydrogenase complex	PWY-5046	present
Arabidopsis thaliana	3702	luteolin biosynthesis	PWY-5060	present
Arabidopsis thaliana	3702	phytyl diphosphate biosynthesis	PWY-5063	present
Arabidopsis thaliana	3702	chlorophyll <i>a</i> biosynthesis II	PWY-5064	present
Arabidopsis thaliana	3702	chlorophyll cycle	PWY-5068	present
Arabidopsis thaliana	3702	gibberellin biosynthesis I (non C-3, non C-13 hydroxylation)	PWY-5070	present
Arabidopsis thaliana	3702	very long chain fatty acid biosynthesis	PWY-5080	present
Arabidopsis thaliana	3702	NAD/NADH phosphorylation and dephosphorylation	PWY-5083	present
Arabidopsis thaliana	3702	2-ketoglutarate dehydrogenase complex	PWY-5084	present
Arabidopsis thaliana	3702	chlorophyll <i>a</i> biosynthesis I	PWY-5086	present
Arabidopsis thaliana	3702	lysine biosynthesis VI	PWY-5097	present
Arabidopsis thaliana	3702	chlorophyll <i>a</i> degradation	PWY-5098	present
Arabidopsis thaliana	3702	phytol salvage pathway	PWY-5107	present
Arabidopsis thaliana	3702	CMP-KDO biosynthesis II (from D-arabinose 5-phosphate)	PWY-5111	present
Arabidopsis thaliana	3702	UDP-D-apiose biosynthesis (from UDP-D-glucuronate)	PWY-5113	present
Arabidopsis thaliana	3702	GDP-L-galactose biosynthesis	PWY-5115	present
Arabidopsis thaliana	3702	geranylgeranyldiphosphate biosynthesis	PWY-5120	present
Arabidopsis thaliana	3702	geranyldiphosphate biosynthesis	PWY-5122	present
Arabidopsis thaliana	3702	<i>trans,trans</i>-farnesyl diphosphate biosynthesis	PWY-5123	present
Arabidopsis thaliana	3702	anthocyanin biosynthesis (pelargonidin 3-O-glucoside, cyanidin 3-O-glucoside)	PWY-5125	present
Arabidopsis thaliana	3702	sphingolipid biosynthesis (plants)	PWY-5129	present
Arabidopsis thaliana	3702	fatty acid &beta;-oxidation II (core pathway)	PWY-5136	present
Arabidopsis thaliana	3702	fatty acid &beta;-oxidation III (unsaturated, odd number)	PWY-5137	present
Arabidopsis thaliana	3702	fatty acid &beta;-oxidation IV (unsaturated, even number)	PWY-5138	present
Arabidopsis thaliana	3702	pelargonidin conjugates biosynthesis	PWY-5139	present
Arabidopsis thaliana	3702	acyl-ACP thioesterase pathway	PWY-5142	present
Arabidopsis thaliana	3702	fatty acid activation	PWY-5143	present
Arabidopsis thaliana	3702	oleate biosynthesis I (plants)	PWY-5147	present
Arabidopsis thaliana	3702	acyl-CoA hydrolysis	PWY-5148	present
Arabidopsis thaliana	3702	leucodelphinidin biosynthesis	PWY-5152	present
Arabidopsis thaliana	3702	ferulate and sinapate biosynthesis	PWY-5168	present
Arabidopsis thaliana	3702	acetyl-CoA biosynthesis (from citrate)	PWY-5172	present
Arabidopsis thaliana	3702	coumarin biosynthesis (via 2-coumarate)	PWY-5176	present
Arabidopsis thaliana	3702	tetrapyrrole biosynthesis I	PWY-5188	present
Arabidopsis thaliana	3702	siroheme biosynthesis	PWY-5194	present
Arabidopsis thaliana	3702	saponin biosynthesis I	PWY-5203	present
Arabidopsis thaliana	3702	glucosinolate breakdown	PWY-5267	present
Arabidopsis thaliana	3702	cardiolipin biosynthesis II	PWY-5269	present
Arabidopsis thaliana	3702	phaseic acid biosynthesis	PWY-5271	present
Arabidopsis thaliana	3702	abscisic acid glucose ester biosynthesis	PWY-5272	present
Arabidopsis thaliana	3702	kaempferol glucoside biosynthesis (Arabidopsis)	PWY-5320	present
Arabidopsis thaliana	3702	quercetin glucoside biosynthesis (Arabidopsis)	PWY-5321	present
Arabidopsis thaliana	3702	sulfite oxidation IV	PWY-5326	present
Arabidopsis thaliana	3702	stachyose biosynthesis	PWY-5337	present
Arabidopsis thaliana	3702	sulfate activation for sulfonation	PWY-5340	present
Arabidopsis thaliana	3702	ajugose biosynthesis I (galactinol-dependent)	PWY-5342	present
Arabidopsis thaliana	3702	esculetin biosynthesis	PWY-5349	present
Arabidopsis thaliana	3702	molybdenum cofactor biosynthesis	PWY-5354	present
Arabidopsis thaliana	3702	&alpha;-amyrin biosynthesis	PWY-5377	present
Arabidopsis thaliana	3702	pyridine nucleotide cycling (plants)	PWY-5381	present
Arabidopsis thaliana	3702	methylglyoxal degradation I	PWY-5386	present
Arabidopsis thaliana	3702	13-LOX and 13-HPL pathway	PWY-5410	present
Arabidopsis thaliana	3702	S-methylmethionine cycle	PWY-5441	present
Arabidopsis thaliana	3702	pyruvate fermentation to ethanol II	PWY-5486	present
Arabidopsis thaliana	3702	GDP-mannose biosynthesis II	PWY-5659	present
Arabidopsis thaliana	3702	GDP-glucose biosynthesis	PWY-5661	present
Arabidopsis thaliana	3702	CDP-diacylglycerol biosynthesis I	PWY-5667	present
Arabidopsis thaliana	3702	phosphatidylethanolamine biosynthesis I	PWY-5669	present
Arabidopsis thaliana	3702	epoxysqualene biosynthesis	PWY-5670	present
Arabidopsis thaliana	3702	uridine-5'-phosphate biosynthesis	PWY-5686	present
Arabidopsis thaliana	3702	pyrimidine ribonucleotides interconversion	PWY-5687	present
Arabidopsis thaliana	3702	TCA cycle variation III (eukaryotic)	PWY-5690	present
Arabidopsis thaliana	3702	urate degradation to allantoin	PWY-5691	present
Arabidopsis thaliana	3702	allantoin degradation to ureidoglycolate II (ammonia producing)	PWY-5698	present
Arabidopsis thaliana	3702	urea degradation II	PWY-5704	present
Arabidopsis thaliana	3702	Rubisco shunt	PWY-5723	present
Arabidopsis thaliana	3702	farnesene biosynthesis	PWY-5725	present
Arabidopsis thaliana	3702	IAA degradation V	PWY-5788	present
Arabidopsis thaliana	3702	xylan biosynthesis	PWY-5800	present
Arabidopsis thaliana	3702	nonaprenyl diphosphate biosynthesis	PWY-5805	present
Arabidopsis thaliana	3702	IAA biosynthesis I	PWY-581	present
Arabidopsis thaliana	3702	simple coumarins biosynthesis	PWY-5868	present
Arabidopsis thaliana	3702	ubiquinone-9 biosynthesis (eukaryotic)	PWY-5871	present
Arabidopsis thaliana	3702	4-hydroxyphenylpyruvate biosynthesis	PWY-5886	present
Arabidopsis thaliana	3702	glutaminyl-tRNA<sup>gln</sup> biosynthesis via transamidation	PWY-5921	present
Arabidopsis thaliana	3702	Fe(III)-reduction and Fe(II) transport	PWY-5934	present
Arabidopsis thaliana	3702	xyloglucan biosynthesis	PWY-5936	present
Arabidopsis thaliana	3702	<i>trans</i>-lycopene biosynthesis	PWY-5942	present
Arabidopsis thaliana	3702	&beta;-carotene biosynthesis	PWY-5943	present
Arabidopsis thaliana	3702	zeaxanthin biosynthesis	PWY-5944	present
Arabidopsis thaliana	3702	antheraxanthin and violaxanthin biosynthesis	PWY-5945	present
Arabidopsis thaliana	3702	&delta;-carotene biosynthesis	PWY-5946	present
Arabidopsis thaliana	3702	lutein biosynthesis	PWY-5947	present
Arabidopsis thaliana	3702	nicotianamine biosynthesis	PWY-5957	present
Arabidopsis thaliana	3702	molybdenum cofactor (sulfide) biosynthesis	PWY-5963	present
Arabidopsis thaliana	3702	palmitate biosynthesis II (bacteria and plants)	PWY-5971	present
Arabidopsis thaliana	3702	xylogalacturonan biosynthesis	PWY-5980	present
Arabidopsis thaliana	3702	stearate biosynthesis II (plants)	PWY-5989	present
Arabidopsis thaliana	3702	thalianol and derivatives biosynthesis	PWY-5992	present
Arabidopsis thaliana	3702	linoleate biosynthesis I (plants)	PWY-5995	present
Arabidopsis thaliana	3702	&alpha;-linolenate biosynthesis	PWY-5997	present
Arabidopsis thaliana	3702	GDP-L-fucose biosynthesis II (from L-fucose)	PWY-6	present
Arabidopsis thaliana	3702	marneral biosynthesis	PWY-6005	present
Arabidopsis thaliana	3702	arabidiol biosynthesis	PWY-6007	present
Arabidopsis thaliana	3702	baruol biosynthesis	PWY-6008	present
Arabidopsis thaliana	3702	glucosinolate biosynthesis from tryptophan	PWY-601	present
Arabidopsis thaliana	3702	2,3-<i>cis</i>-flavanols biosynthesis	PWY-6035	present
Arabidopsis thaliana	3702	2,4,6-trinitrotoluene degradation	PWY-6051	present
Arabidopsis thaliana	3702	methylquercetin biosynthesis	PWY-6064	present
Arabidopsis thaliana	3702	glycerol-3-phosphate shuttle	PWY-6118	present
Arabidopsis thaliana	3702	sucrose degradation III	PWY-621	present
Arabidopsis thaliana	3702	starch biosynthesis	PWY-622	present
Arabidopsis thaliana	3702	UDP-L-arabinose biosynthesis I (from UDP-xylose)	PWY-63	present
Arabidopsis thaliana	3702	proanthocyanidin biosynthesis from flavanols	PWY-641	present
Arabidopsis thaliana	3702	GDP-L-fucose biosynthesis I (from GDP-D-mannose)	PWY-66	present
Arabidopsis thaliana	3702	abscisic acid biosynthesis	PWY-695	present
Arabidopsis thaliana	3702	brassinosteroid biosynthesis I	PWY-699	present
Arabidopsis thaliana	3702	methionine degradation II	PWY-701	present
Arabidopsis thaliana	3702	methionine biosynthesis II	PWY-702	present
Arabidopsis thaliana	3702	jasmonic acid biosynthesis	PWY-735	present
Arabidopsis thaliana	3702	phospholipid desaturation	PWY-762	present
Arabidopsis thaliana	3702	glycolipid desaturation	PWY-782	present
Arabidopsis thaliana	3702	UDP-L-arabinose biosynthesis II (from L-arabinose)	PWY-82	present
Arabidopsis thaliana	3702	monolignol glucosides biosynthesis	PWY-83	present
Arabidopsis thaliana	3702	starch degradation	PWY-842	present
Arabidopsis thaliana	3702	ascorbate biosynthesis I (L-galactose pathway)	PWY-882	present
Arabidopsis thaliana	3702	mevalonate pathway	PWY-922	present
Arabidopsis thaliana	3702	salicylate biosynthesis	PWY-981	present
Arabidopsis thaliana	3702	alanine biosynthesis III	PWY0-1021	present
Arabidopsis thaliana	3702	trehalose degradation II (trehalase)	PWY0-1182	present
Arabidopsis thaliana	3702	biotin-carboxyl carrier protein	PWY0-1264	present
Arabidopsis thaliana	3702	CDP-diacylglycerol biosynthesis II	PWY0-1319	present
Arabidopsis thaliana	3702	pyrimidine deoxyribonucleotides <i>de novo</i> biosynthesis	PWY0-166	present
Arabidopsis thaliana	3702	lipoate biosynthesis and incorporation I	PWY0-501	present
Arabidopsis thaliana	3702	PRPP biosynthesis I	PWY0-662	present
Arabidopsis thaliana	3702	glycine betaine biosynthesis III (plants)	PWY1F-353	present
Arabidopsis thaliana	3702	phenylpropanoid biosynthesis, initial reactions	PWY1F-467	present
Arabidopsis thaliana	3702	leucopelargonidin and leucocyanidin biosynthesis	PWY1F-823	present
Arabidopsis thaliana	3702	flavonoid biosynthesis	PWY1F-FLAVSYN	present
Arabidopsis thaliana	3702	linalool biosynthesis	PWY2OL-4	present
Arabidopsis thaliana	3702	asparaginyl-tRNA<sup>asn</sup> biosynthesis via transamidation	PWY490-4	present
Arabidopsis thaliana	3702	ascorbate biosynthesis II (L-gulose pathway)	PWY4FS-11	present
Arabidopsis thaliana	3702	ascorbate biosynthesis III (VTC2 cycle)	PWY4FS-12	present
Arabidopsis thaliana	3702	ascorbate biosynthesis IV (extended VTC2 cycle)	PWY4FS-13	present
Arabidopsis thaliana	3702	phosphatidylcholine biosynthesis II	PWY4FS-2	present
Arabidopsis thaliana	3702	phosphatidylcholine biosynthesis III	PWY4FS-3	present
Arabidopsis thaliana	3702	phosphatidylcholine biosynthesis IV	PWY4FS-4	present
Arabidopsis thaliana	3702	phosphatidylethanolamine biosynthesis II	PWY4FS-6	present
Arabidopsis thaliana	3702	sulfolipid biosynthesis	PWYQT-4427	present
Arabidopsis thaliana	3702	CO<sub>2</sub> fixation into oxaloacetate	PWYQT-4429	present
Arabidopsis thaliana	3702	NAD biosynthesis I (from aspartate)	PYRIDNUCSYN-PWY	present
Arabidopsis thaliana	3702	acetyl-CoA biosynthesis (from pyruvate)	PYRUVDEHYD-PWY	present
Arabidopsis thaliana	3702	flavin biosynthesis	RIBOSYN2-PWY	present
Arabidopsis thaliana	3702	serine biosynthesis	SERSYN-PWY	present
Arabidopsis thaliana	3702	sucrose biosynthesis	SUCSYN-PWY	present
Arabidopsis thaliana	3702	sulfate reduction II (assimilatory)	SULFMETII-PWY	present
Arabidopsis thaliana	3702	thioredoxin pathway	THIOREDOX-PWY	present
Arabidopsis thaliana	3702	thiamin biosynthesis I	THISYN-PWY	present
Arabidopsis thaliana	3702	trehalose biosynthesis I	TRESYN-PWY	present
Arabidopsis thaliana	3702	triacylglycerol biosynthesis	TRIGLSYN-PWY	present
Arabidopsis thaliana	3702	tRNA charging pathway	TRNA-CHARGING-PWY	present
Arabidopsis thaliana	3702	tryptophan biosynthesis	TRPSYN-PWY	present
Arabidopsis thaliana	3702	UDP-<i>N</i>-acetyl-D-glucosamine biosynthesis II	UDPNACETYLGALSYN-PWY	present
Arabidopsis thaliana	3702	valine degradation I	VALDEG-PWY	present
Arabidopsis thaliana	3702	valine biosynthesis	VALSYN-PWY	present
Arabidopsis thaliana	3702	1,2-dichloroethane degradation	12DICHLORETHDEG-PWY	absent
Arabidopsis thaliana	3702	1,4-dichlorobenzene degradation	14DICHLORBENZDEG-PWY	absent
Arabidopsis thaliana	3702	formylTHF biosynthesis I	1CMET2-PWY	absent
Arabidopsis thaliana	3702	anthranilate degradation III (anaerobic)	2AMINOBENZDEG-PWY	absent
Arabidopsis thaliana	3702	orthanilate degradation	2ASDEG-PWY	absent
Arabidopsis thaliana	3702	2-oxobutanoate degradation II	2OXOBUTYRATECAT-PWY	absent
Arabidopsis thaliana	3702	phenylethylamine degradation	2PHENDEG-PWY	absent
Arabidopsis thaliana	3702	4-hydroxyphenylacetate degradation	3-HYDROXYPHENYLACETATE-DEGRADATION-PWY	absent
Arabidopsis thaliana	3702	4-hydroxymandelate degradation	4-HYDROXYMANDELATE-DEGRADATION-PWY	absent
Arabidopsis thaliana	3702	4-toluenecarboxylate degradation	4TOLCARBDEG-PWY	absent
Arabidopsis thaliana	3702	1,8-cineole degradation	6-HYDROXYCINEOLE-DEGRADATION-PWY	absent
Arabidopsis thaliana	3702	cholate degradation	7ALPHADEHYDROX-PWY	absent
Arabidopsis thaliana	3702	acetoacetate degradation (to acetyl CoA)	ACETOACETATE-DEG-PWY	absent
Arabidopsis thaliana	3702	methionine biosynthesis IV	ADENOSYLHOMOCYSCAT-PWY	absent
Arabidopsis thaliana	3702	aerobactin biosynthesis	AEROBACTINSYN-PWY	absent
Arabidopsis thaliana	3702	alanine degradation II (to D-lactate)	ALACAT2-PWY	absent
Arabidopsis thaliana	3702	alanine degradation I	ALADEG-PWY	absent
Arabidopsis thaliana	3702	alanine biosynthesis I	ALANINE-VALINESYN-PWY	absent
Arabidopsis thaliana	3702	two-component alkanesulfonate monooxygenase	ALKANEMONOX-PWY	absent
Arabidopsis thaliana	3702	ammonia oxidation I (aerobic)	AMMOXID-PWY	absent
Arabidopsis thaliana	3702	phenylalanine degradation II (anaerobic)	ANAPHENOXI-PWY	absent
Arabidopsis thaliana	3702	respiration (anaerobic)	ANARESP1-PWY	absent
Arabidopsis thaliana	3702	L-arabinose degradation I	ARABCAT-PWY	absent
Arabidopsis thaliana	3702	arginine degradation VII (arginase 3 pathway)	ARG-GLU-PWY	absent
Arabidopsis thaliana	3702	arginine degradation I (arginase pathway)	ARGASEDEG-PWY	absent
Arabidopsis thaliana	3702	arginine degradation IV (arginine decarboxylase/agmatine deiminase pathway)	ARGDEG-III-PWY	absent
Arabidopsis thaliana	3702	arginine degradation VIII (arginine oxidase pathway)	ARGDEG-IV-PWY	absent
Arabidopsis thaliana	3702	arginine degradation X (arginine monooxygenase pathway)	ARGDEG-V-PWY	absent
Arabidopsis thaliana	3702	interconversion of arginine, ornithine and proline (Stickland reaction)	ARGORNPROST-PWY	absent
Arabidopsis thaliana	3702	asparagine degradation I	ASPARAGINE-DEG1-PWY	absent
Arabidopsis thaliana	3702	asparagine biosynthesis II	ASPARAGINESYN-PWY	absent
Arabidopsis thaliana	3702	aspartate degradation I	ASPARTATE-DEG1-PWY	absent
Arabidopsis thaliana	3702	arginine degradation II (AST pathway)	AST-PWY	absent
Arabidopsis thaliana	3702	&beta;-alanine degradation I	BETA-ALA-DEGRADATION-I-PWY	absent
Arabidopsis thaliana	3702	glycine betaine biosynthesis I (Gram-negative bacteria)	BETSYN-PWY	absent
Arabidopsis thaliana	3702	lactose degradation III	BGALACT-PWY	absent
Arabidopsis thaliana	3702	biotin biosynthesis I	BIOTIN-SYNTHESIS-PWY	absent
Arabidopsis thaliana	3702	carnitine degradation I	CARNMET-PWY	absent
Arabidopsis thaliana	3702	catechol degradation to &beta;-ketoadipate	CATECHOL-ORTHO-CLEAVAGE-PWY	absent
Arabidopsis thaliana	3702	benzoyl-CoA degradation II (anaerobic)	CENTBENZCOA-PWY	absent
Arabidopsis thaliana	3702	acetyl-CoA fermentation to butyrate I	CENTFERM-PWY	absent
Arabidopsis thaliana	3702	choline degradation I	CHOLINE-BETAINE-ANA-PWY	absent
Arabidopsis thaliana	3702	methanogenesis from methanol	CO2FORM-PWY	absent
Arabidopsis thaliana	3702	adenosylcobalamin salvage from cobinamide and cobalamin	COBALSYN-PWY	absent
Arabidopsis thaliana	3702	reductive acetyl coenzyme A pathway	CODH-PWY	absent
Arabidopsis thaliana	3702	colanic acid building blocks biosynthesis	COLANSYN-PWY	absent
Arabidopsis thaliana	3702	creatinine degradation I	CRNFORCAT-PWY	absent
Arabidopsis thaliana	3702	cyclohexanol degradation	CYCLOHEXANOL-OXIDATION-PWY	absent
Arabidopsis thaliana	3702	L-cysteine degradation I	CYSTEINE-DEG-PWY	absent
Arabidopsis thaliana	3702	lysine biosynthesis I	DAPLYSINESYN-PWY	absent
Arabidopsis thaliana	3702	D-arabinose degradation II	DARABCAT-PWY	absent
Arabidopsis thaliana	3702	D-arabinose degradation I	DARABCATK12-PWY	absent
Arabidopsis thaliana	3702	D-arabitol degradation	DARABITOLUTIL-PWY	absent
Arabidopsis thaliana	3702	nitrate reduction I (denitrification)	DENITRIFICATION-PWY	absent
Arabidopsis thaliana	3702	benzenesulfonate degradation	DESULFONATION-PWY	absent
Arabidopsis thaliana	3702	glucose degradation (oxidative)	DHGLUCONATE-PYR-CAT-PWY	absent
Arabidopsis thaliana	3702	sulfate reduction III (dissimilatory)	DISSULFRED-PWY	absent
Arabidopsis thaliana	3702	dTDP-L-rhamnose biosynthesis I	DTDPRHAMSYN-PWY	absent
Arabidopsis thaliana	3702	enterobacterial common antigen biosynthesis	ECASYN-PWY	absent
Arabidopsis thaliana	3702	Entner-Doudoroff pathway I	ENTNER-DOUDOROFF-PWY	absent
Arabidopsis thaliana	3702	fatty acid &beta;-oxidation I	FAO-PWY	absent
Arabidopsis thaliana	3702	mixed acid fermentation	FERMENTATION-PWY	absent
Arabidopsis thaliana	3702	sulfur oxidation II (Fe<sup>+3</sup>-dependent)	FESULFOX-PWY	absent
Arabidopsis thaliana	3702	fluorene degradation I	FLUORENE-DEG-9-ONE-PWY	absent
Arabidopsis thaliana	3702	formaldehyde oxidation IV (thiol-independent)	FORMASS-PWY	absent
Arabidopsis thaliana	3702	fucose degradation	FUCCAT-PWY	absent
Arabidopsis thaliana	3702	D-galactarate degradation	GALACTARDEG-PWY	absent
Arabidopsis thaliana	3702	D-galactonate degradation	GALACTCAT-PWY	absent
Arabidopsis thaliana	3702	galactitol degradation	GALACTITOLCAT-PWY	absent
Arabidopsis thaliana	3702	D-galacturonate degradation	GALACTUROCAT-PWY	absent
Arabidopsis thaliana	3702	galactose degradation I	GALDEG-PWY	absent
Arabidopsis thaliana	3702	gallate degradation I	GALLATE-DEGRADATION-I-PWY	absent
Arabidopsis thaliana	3702	gallate degradation II	GALLATE-DEGRADATION-II-PWY	absent
Arabidopsis thaliana	3702	&gamma;-hexachlorocyclohexane degradation	GAMMAHEXCHLORDEG-PWY	absent
Arabidopsis thaliana	3702	GDP-D-rhamnose biosynthesis	GDPRHAMSYN-PWY	absent
Arabidopsis thaliana	3702	<i>N</i>-acetylglucosamine degradation	GLUAMCAT-PWY	absent
Arabidopsis thaliana	3702	<i>D</i>-glucarate degradation	GLUCARDEG-PWY	absent
Arabidopsis thaliana	3702	glucose and glucose-1-phosphate degradation	GLUCOSE1PMETAB-PWY	absent
Arabidopsis thaliana	3702	&beta;-D-glucuronide and D-glucuronate degradation	GLUCUROCAT-PWY	absent
Arabidopsis thaliana	3702	glutamate degradation III (via 4-aminobutyrate)	GLUDEG-I-PWY	absent
Arabidopsis thaliana	3702	glutathione redox reactions II	GLUT-REDOX-PWY	absent
Arabidopsis thaliana	3702	glutamate biosynthesis II	GLUTAMATE-SYN2-PWY	absent
Arabidopsis thaliana	3702	glutamine degradation I	GLUTAMINDEG-PWY	absent
Arabidopsis thaliana	3702	glutamine degradation II	GLUTAMINEFUM-PWY	absent
Arabidopsis thaliana	3702	glutamate degradation II	GLUTDEG-PWY	absent
Arabidopsis thaliana	3702	ornithine biosynthesis	GLUTORN-PWY	absent
Arabidopsis thaliana	3702	glutamate biosynthesis I	GLUTSYN-PWY	absent
Arabidopsis thaliana	3702	glutamate biosynthesis III	GLUTSYNIII-PWY	absent
Arabidopsis thaliana	3702	glycerol degradation II	GLYCEROLMETAB-PWY	absent
Arabidopsis thaliana	3702	glycine degradation	GLYCGREAT-PWY	absent
Arabidopsis thaliana	3702	glycine biosynthesis II	GLYCINE-SYN2-PWY	absent
Arabidopsis thaliana	3702	glycine cleavage complex	GLYCLEAV-PWY	absent
Arabidopsis thaliana	3702	glycogen degradation I	GLYCOCAT-PWY	absent
Arabidopsis thaliana	3702	glycogen biosynthesis I (from ADP-D-Glucose)	GLYCOGENSYNTH-PWY	absent
Arabidopsis thaliana	3702	glycolate and glyoxylate degradation I	GLYCOLATEMET-PWY	absent
Arabidopsis thaliana	3702	glycine biosynthesis III	GLYSYN-ALA-PWY	absent
Arabidopsis thaliana	3702	glycine biosynthesis IV	GLYSYN-THR-PWY	absent
Arabidopsis thaliana	3702	glycerol degradation III	GOLPDLCAT-PWY	absent
Arabidopsis thaliana	3702	3-phenylpropionate and 3-(3-hydroxyphenyl)propionate degradation to 2-oxopent-4-enoate	HCAMHPDEG-PWY	absent
Arabidopsis thaliana	3702	hexaprenyl diphosphate biosynthesis	HEXPPSYN-PWY	absent
Arabidopsis thaliana	3702	histidine degradation I	HISDEG-PWY	absent
Arabidopsis thaliana	3702	histidine degradation VI	HISHP-PWY	absent
Arabidopsis thaliana	3702	histidine degradation IV	HISTDEG-PWY	absent
Arabidopsis thaliana	3702	cysteine biosynthesis/homocysteine degradation	HOMOCYSDEGR-PWY	absent
Arabidopsis thaliana	3702	methionine biosynthesis I	HOMOSER-METSYN-PWY	absent
Arabidopsis thaliana	3702	methionine biosynthesis III	HSERMETANA-PWY	absent
Arabidopsis thaliana	3702	4-hydroxyproline degradation I	HYDROXYPRODEG-PWY	absent
Arabidopsis thaliana	3702	L-idonate degradation	IDNCAT-PWY	absent
Arabidopsis thaliana	3702	KDO<sub>2</sub>-lipid A biosynthesis I	KDO-LIPASYN-PWY	absent
Arabidopsis thaliana	3702	lactose and galactose degradation I	LACTOSECAT-PWY	absent
Arabidopsis thaliana	3702	lactose degradation II	LACTOSEUTIL-PWY	absent
Arabidopsis thaliana	3702	xylitol degradation	LARABITOLUTIL-PWY	absent
Arabidopsis thaliana	3702	L-cysteine degradation II	LCYSDEG-PWY	absent
Arabidopsis thaliana	3702	Lipid A-core biosynthesis	LIPA-CORESYN-PWY	absent
Arabidopsis thaliana	3702	lysine degradation III	LYSDEGII-PWY	absent
Arabidopsis thaliana	3702	lysine biosynthesis IV	LYSINE-AMINOAD-PWY	absent
Arabidopsis thaliana	3702	lysine degradation II	LYSINE-DEG1-PWY	absent
Arabidopsis thaliana	3702	L-lyxose degradation	LYXMET-PWY	absent
Arabidopsis thaliana	3702	<I>m</I>-cresol degradation	M-CRESOL-DEGRADATION-PWY	absent
Arabidopsis thaliana	3702	aspartate degradation II	MALATE-ASPARTATE-SHUTTLE-PWY	absent
Arabidopsis thaliana	3702	maltose degradation	MALTOSECAT-PWY	absent
Arabidopsis thaliana	3702	GDP-mannose metabolism	MANGDPMET-PWY	absent
Arabidopsis thaliana	3702	mannitol degradation I	MANNIDEG-PWY	absent
Arabidopsis thaliana	3702	menaquinone-8 biosynthesis	MENAQUINONESYN-PWY	absent
Arabidopsis thaliana	3702	methanogenesis from acetate	METH-ACETATE-PWY	absent
Arabidopsis thaliana	3702	methanogenesis from CO<SUB>2</SUB>	METHANOGENESIS-PWY	absent
Arabidopsis thaliana	3702	methyl-coenzyme M reduction to methane	METHFORM-PWY	absent
Arabidopsis thaliana	3702	methionine degradation I (to homocysteine)	METHIONINE-DEG1-PWY	absent
Arabidopsis thaliana	3702	methylgallate degradation	METHYLGALLATE-DEGRADATION-PWY	absent
Arabidopsis thaliana	3702	methylglyoxal degradation VI	MGLDLCTANA-PWY	absent
Arabidopsis thaliana	3702	nitrogen fixation	N2FIX-PWY	absent
Arabidopsis thaliana	3702	NAD biosynthesis III	NAD-BIOSYNTHESIS-III	absent
Arabidopsis thaliana	3702	NAD phosphorylation and dephosphorylation	NADPHOS-DEPHOS-PWY	absent
Arabidopsis thaliana	3702	nopaline degradation	NOPALINEDEG-PWY	absent
Arabidopsis thaliana	3702	Entner-Doudoroff pathway II (non-phosphorylative)	NPGLUCAT-PWY	absent
Arabidopsis thaliana	3702	octopine degradation	OCTOPINEDEG-PWY	absent
Arabidopsis thaliana	3702	ornithine degradation (proline biosynthesis)	ORN-AMINOPENTANOATE-CAT-PWY	absent
Arabidopsis thaliana	3702	salvage pathways of purine and pyrimidine nucleotides	P1-PWY	absent
Arabidopsis thaliana	3702	ectoine biosynthesis	P101-PWY	absent
Arabidopsis thaliana	3702	TCA cycle variation I	P105-PWY	absent
Arabidopsis thaliana	3702	pyruvate fermentation to propionate I	P108-PWY	absent
Arabidopsis thaliana	3702	salvage pathways of purine nucleosides I	P121-PWY	absent
Arabidopsis thaliana	3702	heterolactic fermentation	P122-PWY	absent
Arabidopsis thaliana	3702	Bifidobacterium shunt	P124-PWY	absent
Arabidopsis thaliana	3702	atrazine degradation I (aerobic)	P141-PWY	absent
Arabidopsis thaliana	3702	pyruvate fermentation to acetate I	P142-PWY	absent
Arabidopsis thaliana	3702	acetylene degradation	P161-PWY	absent
Arabidopsis thaliana	3702	glutamate degradation V (via hydroxyglutarate)	P162-PWY	absent
Arabidopsis thaliana	3702	lysine fermentation to acetate and butyrate	P163-PWY	absent
Arabidopsis thaliana	3702	nicotine degradation I	P181-PWY	absent
Arabidopsis thaliana	3702	catechol degradation to 2-oxopent-4-enoate I	P183-PWY	absent
Arabidopsis thaliana	3702	protocatechuate degradation I (<I>meta</I>-cleavage pathway)	P184-PWY	absent
Arabidopsis thaliana	3702	formaldehyde assimilation III (dihydroxyacetone cycle)	P185-PWY	absent
Arabidopsis thaliana	3702	2'-(5'-phosphoribosyl)-3'-dephospho-CoA biosynthesis I (citrate lyase)	P2-PWY	absent
Arabidopsis thaliana	3702	nitroglycerin degradation	P201-PWY	absent
Arabidopsis thaliana	3702	sulfur disproportionation I (anaerobic)	P203-PWY	absent
Arabidopsis thaliana	3702	pentose phosphate pathway (partial)	P21-PWY	absent
Arabidopsis thaliana	3702	octane oxidation	P221-PWY	absent
Arabidopsis thaliana	3702	sulfide oxidation I (sulfide-quinone reductase)	P222-PWY	absent
Arabidopsis thaliana	3702	sulfide oxidation III (siroheme sulfite reductase)	P223-PWY	absent
Arabidopsis thaliana	3702	sulfate reduction IV (dissimilatory)	P224-PWY	absent
Arabidopsis thaliana	3702	reductive TCA cycle I	P23-PWY	absent
Arabidopsis thaliana	3702	coenzyme B biosynthesis	P241-PWY	absent
Arabidopsis thaliana	3702	coenzyme M biosynthesis	P261-PWY	absent
Arabidopsis thaliana	3702	3-phenylpropionate degradation	P281-PWY	absent
Arabidopsis thaliana	3702	nitrite oxidation	P282-PWY	absent
Arabidopsis thaliana	3702	hydrogen oxidation I (aerobic)	P283-PWY	absent
Arabidopsis thaliana	3702	gallate degradation III (anaerobic)	P3-PWY	absent
Arabidopsis thaliana	3702	galena oxidation	P301-PWY	absent
Arabidopsis thaliana	3702	L-sorbose degradation	P302-PWY	absent
Arabidopsis thaliana	3702	ammonia oxidation II (anaerobic)	P303-PWY	absent
Arabidopsis thaliana	3702	benzoyl-CoA degradation III (anaerobic)	P321-PWY	absent
Arabidopsis thaliana	3702	glycolysis II	P341-PWY	absent
Arabidopsis thaliana	3702	orcinol degradation	P342-PWY	absent
Arabidopsis thaliana	3702	resorcinol degradation	P343-PWY	absent
Arabidopsis thaliana	3702	incomplete reductive TCA cycle	P42-PWY	absent
Arabidopsis thaliana	3702	4-nitrotoluene degradation I	P421-PWY	absent
Arabidopsis thaliana	3702	adamantanone degradation	P481-PWY	absent
Arabidopsis thaliana	3702	arsonoacetate degradation	P482-PWY	absent
Arabidopsis thaliana	3702	phosphonoacetate degradation	P483-PWY	absent
Arabidopsis thaliana	3702	glycine betaine biosynthesis IV (from glycine)	P541-PWY	absent
Arabidopsis thaliana	3702	stachydrine degradation	P561-PWY	absent
Arabidopsis thaliana	3702	<I>myo</I>-inositol degradation	P562-PWY	absent
Arabidopsis thaliana	3702	thiocyanate degradation I	P581-PWY	absent
Arabidopsis thaliana	3702	D-camphor degradation	P601-PWY	absent
Arabidopsis thaliana	3702	nylon-6 oligomer degradation	P621-PWY	absent
Arabidopsis thaliana	3702	phenylmercury acetate degradation	P641-PWY	absent
Arabidopsis thaliana	3702	dibenzo-<I>p</I>-dioxin degradation	P661-PWY	absent
Arabidopsis thaliana	3702	dibenzofuran degradation	P662-PWY	absent
Arabidopsis thaliana	3702	parathion degradation	PARATHION-DEGRADATION-PWY	absent
Arabidopsis thaliana	3702	tetrachloroethene degradation	PCEDEG-PWY	absent
Arabidopsis thaliana	3702	pentachlorophenol degradation	PCPDEG-PWY	absent
Arabidopsis thaliana	3702	phenol degradation II (anaerobic)	PHENOLDEG-PWY	absent
Arabidopsis thaliana	3702	phenylalanine degradation I (aerobic)	PHENYLALANINE-DEG1-PWY	absent
Arabidopsis thaliana	3702	phenylalanine biosynthesis I	PHESYN	absent
Arabidopsis thaliana	3702	phosphonate degradation	PHOSPHONOTASE-PWY	absent
Arabidopsis thaliana	3702	ppGpp biosynthesis	PPGPPMET-PWY	absent
Arabidopsis thaliana	3702	methylmalonyl pathway	PROPIONMET-PWY	absent
Arabidopsis thaliana	3702	proline biosynthesis I	PROSYN-PWY	absent
Arabidopsis thaliana	3702	protocatechuate degradation II (ortho-cleavage pathway)	PROTOCATECHUATE-ORTHO-CLEAVAGE-PWY	absent
Arabidopsis thaliana	3702	proline degradation I	PROUT-PWY	absent
Arabidopsis thaliana	3702	putrescine degradation I	PUTDEG-PWY	absent
Arabidopsis thaliana	3702	putrescine degradation III	PWY-0	absent
Arabidopsis thaliana	3702	lathyrine biosynthesis	PWY-1	absent
Arabidopsis thaliana	3702	carbon disulfide oxidation I (anaerobic)	PWY-1164	absent
Arabidopsis thaliana	3702	pentaketide chromone biosynthesis	PWY-12	absent
Arabidopsis thaliana	3702	taurine degradation I	PWY-1263	absent
Arabidopsis thaliana	3702	taurine degradation II	PWY-1264	absent
Arabidopsis thaliana	3702	sulfoacetaldehyde degradation I	PWY-1281	absent
Arabidopsis thaliana	3702	phenylacetate degradation II (anaerobic)	PWY-1341	absent
Arabidopsis thaliana	3702	benzoyl-CoA degradation I (aerobic)	PWY-1361	absent
Arabidopsis thaliana	3702	fluorene degradation II	PWY-1381	absent
Arabidopsis thaliana	3702	<i>m</i>-xylene degradation (anaerobic)	PWY-142	absent
Arabidopsis thaliana	3702	mandelate degradation I	PWY-1501	absent
Arabidopsis thaliana	3702	formaldehyde assimilation I (serine pathway)	PWY-1622	absent
Arabidopsis thaliana	3702	methane oxidation to methanol	PWY-1641	absent
Arabidopsis thaliana	3702	methanol and methylamine oxidation to formaldehyde	PWY-1701	absent
Arabidopsis thaliana	3702	formaldehyde oxidation V (tetrahydrofolate pathway)	PWY-1722	absent
Arabidopsis thaliana	3702	formaldehyde oxidation VI (H<sub>4</sub>MPT pathway)	PWY-1723	absent
Arabidopsis thaliana	3702	IAA conjugate biosynthesis I	PWY-1741	absent
Arabidopsis thaliana	3702	&beta;-alanine degradation II	PWY-1781	absent
Arabidopsis thaliana	3702	formaldehyde assimilation II (RuMP Cycle)	PWY-1861	absent
Arabidopsis thaliana	3702	formate oxidation to CO<sub>2</sub>	PWY-1881	absent
Arabidopsis thaliana	3702	aurone biosynthesis	PWY-1901	absent
Arabidopsis thaliana	3702	IAA biosynthesis III	PWY-1921	absent
Arabidopsis thaliana	3702	IAA degradation I	PWY-1961	absent
Arabidopsis thaliana	3702	IAA degradation II	PWY-1962	absent
Arabidopsis thaliana	3702	IAA degradation III	PWY-1981	absent
Arabidopsis thaliana	3702	putrescine degradation IV	PWY-2	absent
Arabidopsis thaliana	3702	isoflavonoid biosynthesis I	PWY-2002	absent
Arabidopsis thaliana	3702	isoflavonoid biosynthesis II	PWY-2083	absent
Arabidopsis thaliana	3702	Entner-Doudoroff pathway III (semi-phosphorylative)	PWY-2221	absent
Arabidopsis thaliana	3702	ammonia oxidation III	PWY-2242	absent
Arabidopsis thaliana	3702	<i>myo</i>-inositol biosynthesis	PWY-2301	absent
Arabidopsis thaliana	3702	pterocarpan biosynthesis	PWY-2321	absent
Arabidopsis thaliana	3702	daidzein conjugates interconversion	PWY-2343	absent
Arabidopsis thaliana	3702	genistein conjugates interconversion	PWY-2345	absent
Arabidopsis thaliana	3702	&beta;-ketoadipate degradation	PWY-2361	absent
Arabidopsis thaliana	3702	4-nitrobenzoate degradation	PWY-2381	absent
Arabidopsis thaliana	3702	C4 photosynthetic carbon assimilation cycle	PWY-241	absent
Arabidopsis thaliana	3702	indole-3-acetate degradation to anthranilate	PWY-2421	absent
Arabidopsis thaliana	3702	medicarpin biosynthesis	PWY-2463	absent
Arabidopsis thaliana	3702	maackiain biosynthesis	PWY-2464	absent
Arabidopsis thaliana	3702	pisatin biosynthesis	PWY-2467	absent
Arabidopsis thaliana	3702	benzoate degradation I (aerobic)	PWY-2503	absent
Arabidopsis thaliana	3702	medicarpin conjugates interconversion	PWY-2561	absent
Arabidopsis thaliana	3702	isethionate degradation	PWY-2601	absent
Arabidopsis thaliana	3702	trehalose biosynthesis IV	PWY-2622	absent
Arabidopsis thaliana	3702	trehalose biosynthesis V	PWY-2661	absent
Arabidopsis thaliana	3702	maackiain conjugates interconversion	PWY-2701	absent
Arabidopsis thaliana	3702	trehalose degradation III	PWY-2721	absent
Arabidopsis thaliana	3702	trehalose degradation IV	PWY-2722	absent
Arabidopsis thaliana	3702	trehalose degradation V	PWY-2723	absent
Arabidopsis thaliana	3702	glyceollin biosynthesis I	PWY-2761	absent
Arabidopsis thaliana	3702	glyceollin biosynthesis II	PWY-2762	absent
Arabidopsis thaliana	3702	benzoate degradation II (aerobic and anaerobic)	PWY-283	absent
Arabidopsis thaliana	3702	biochanin A conjugates interconversion	PWY-2861	absent
Arabidopsis thaliana	3702	formononetin conjugates interconversion	PWY-2904	absent
Arabidopsis thaliana	3702	capsidiol biosynthesis	PWY-2921	absent
Arabidopsis thaliana	3702	lysine biosynthesis II	PWY-2941	absent
Arabidopsis thaliana	3702	lysine biosynthesis III	PWY-2942	absent
Arabidopsis thaliana	3702	sesquiterpenoid phytoalexins biosynthesis	PWY-2961	absent
Arabidopsis thaliana	3702	diterpene phytoalexins precursors biosynthesis	PWY-2981	absent
Arabidopsis thaliana	3702	putrescine degradation V	PWY-3	absent
Arabidopsis thaliana	3702	cyclohexane-1-carboxylate degradation (anaerobic)	PWY-301	absent
Arabidopsis thaliana	3702	linamarin biosynthesis	PWY-3022	absent
Arabidopsis thaliana	3702	phaseollin biosynthesis	PWY-3042	absent
Arabidopsis thaliana	3702	menthol biosynthesis	PWY-3061	absent
Arabidopsis thaliana	3702	lysine biosynthesis V	PWY-3081	absent
Arabidopsis thaliana	3702	canavanine degradation	PWY-31	absent
Arabidopsis thaliana	3702	linamarin degradation	PWY-3121	absent
Arabidopsis thaliana	3702	IAA biosynthesis VI (via indole-3-acetamide)	PWY-3161	absent
Arabidopsis thaliana	3702	tryptophan degradation V (side chain pathway)	PWY-3162	absent
Arabidopsis thaliana	3702	(S)-reticuline biosynthesis	PWY-3581	absent
Arabidopsis thaliana	3702	carnitine degradation II	PWY-3602	absent
Arabidopsis thaliana	3702	carnitine degradation III	PWY-3641	absent
Arabidopsis thaliana	3702	glycine betaine degradation	PWY-3661	absent
Arabidopsis thaliana	3702	choline degradation II	PWY-3721	absent
Arabidopsis thaliana	3702	glycine betaine biosynthesis II (Gram-positive bacteria)	PWY-3722	absent
Arabidopsis thaliana	3702	mannitol biosynthesis	PWY-3881	absent
Arabidopsis thaliana	3702	berberine biosynthesis	PWY-3901	absent
Arabidopsis thaliana	3702	pantothenate biosynthesis II	PWY-3961	absent
Arabidopsis thaliana	3702	putrescine biosynthesis I	PWY-40	absent
Arabidopsis thaliana	3702	asparagine degradation II	PWY-4002	absent
Arabidopsis thaliana	3702	&beta;-alanine betaine biosynthesis	PWY-4021	absent
Arabidopsis thaliana	3702	glutathione-mediated detoxification	PWY-4061	absent
Arabidopsis thaliana	3702	sorbitol degradation	PWY-4101	absent
Arabidopsis thaliana	3702	glutathionylspermidine biosynthesis	PWY-4121	absent
Arabidopsis thaliana	3702	DIBOA / DIMBOA biosynthesis	PWY-4161	absent
Arabidopsis thaliana	3702	glutathione amide metabolism	PWY-4181	absent
Arabidopsis thaliana	3702	volatile cinnamoic ester biosynthesis	PWY-4201	absent
Arabidopsis thaliana	3702	arsenate detoxification I	PWY-4202	absent
Arabidopsis thaliana	3702	proline biosynthesis IV	PWY-4281	absent
Arabidopsis thaliana	3702	benzoxazinoid glucosides biosynthesis	PWY-4401	absent
Arabidopsis thaliana	3702	curcumin glucoside biosynthesis	PWY-4421	absent
Arabidopsis thaliana	3702	DIMBOA-glucoside degradation	PWY-4441	absent
Arabidopsis thaliana	3702	wighteone and luteone biosynthesis	PWY-4502	absent
Arabidopsis thaliana	3702	arsenite oxidation (respiratory)	PWY-4521	absent
Arabidopsis thaliana	3702	arsenate reduction (respiratory)	PWY-4601	absent
Arabidopsis thaliana	3702	arsenate detoxification II	PWY-4621	absent
Arabidopsis thaliana	3702	kievitone biosynthesis	PWY-4681	absent
Arabidopsis thaliana	3702	creatinine degradation II	PWY-4722	absent
Arabidopsis thaliana	3702	creatinine degradation III	PWY-4741	absent
Arabidopsis thaliana	3702	aloesone biosynthesis	PWY-4801	absent
Arabidopsis thaliana	3702	ethylbenzene degradation (anaerobic)	PWY-481	absent
Arabidopsis thaliana	3702	protein citrullination	PWY-4921	absent
Arabidopsis thaliana	3702	6-methoxymellein biosynthesis	PWY-4922	absent
Arabidopsis thaliana	3702	cyclopropane and cyclopropene fatty acid biosynthesis	PWY-4942	absent
Arabidopsis thaliana	3702	&beta;-pyrazole-1-ylalanine biosynthesis	PWY-4961	absent
Arabidopsis thaliana	3702	mimosine biosynthesis	PWY-4985	absent
Arabidopsis thaliana	3702	canavanine biosynthesis	PWY-5	absent
Arabidopsis thaliana	3702	tetrahydroxyxanthone biosynthesis (from benzoate)	PWY-5001	absent
Arabidopsis thaliana	3702	tetrahydroxyxanthone biosynthesis (from 3-hydroxybenzoate)	PWY-5002	absent
Arabidopsis thaliana	3702	willardiine and isowillardiine biosynthesis	PWY-5021	absent
Arabidopsis thaliana	3702	4-aminobutyrate degradation II	PWY-5022	absent
Arabidopsis thaliana	3702	arginine degradation XI	PWY-5024	absent
Arabidopsis thaliana	3702	IAA biosynthesis IV	PWY-5025	absent
Arabidopsis thaliana	3702	IAA biosynthesis V	PWY-5026	absent
Arabidopsis thaliana	3702	histidine degradation II	PWY-5028	absent
Arabidopsis thaliana	3702	imidazole-lactate degradation	PWY-5029	absent
Arabidopsis thaliana	3702	histidine degradation III	PWY-5030	absent
Arabidopsis thaliana	3702	histidine degradation V	PWY-5031	absent
Arabidopsis thaliana	3702	nicotinate degradation II	PWY-5033	absent
Arabidopsis thaliana	3702	caffeine biosynthesis I	PWY-5037	absent
Arabidopsis thaliana	3702	caffeine biosynthesis II (via paraxanthine)	PWY-5038	absent
Arabidopsis thaliana	3702	theobromine biosynthesis I	PWY-5039	absent
Arabidopsis thaliana	3702	theobromine biosynthesis II (via xanthine)	PWY-5040	absent
Arabidopsis thaliana	3702	pinosylvin metabolism	PWY-5045	absent
Arabidopsis thaliana	3702	gibberellin biosynthesis IV (<i>Gibberella fujikuroi</i>)	PWY-5047	absent
Arabidopsis thaliana	3702	rosmarinic acid biosynthesis I	PWY-5048	absent
Arabidopsis thaliana	3702	rosmarinic acid biosynthesis II	PWY-5049	absent
Arabidopsis thaliana	3702	sorbitol biosynthesis I	PWY-5054	absent
Arabidopsis thaliana	3702	nicotinate degradation III	PWY-5055	absent
Arabidopsis thaliana	3702	valine degradation II	PWY-5057	absent
Arabidopsis thaliana	3702	pinobanksin biosynthesis	PWY-5059	absent
Arabidopsis thaliana	3702	6,7,4'-trihydroxyisoflavone biosynthesis	PWY-5061	absent
Arabidopsis thaliana	3702	glycogen biosynthesis II (from UDP-D-Glucose)	PWY-5067	absent
Arabidopsis thaliana	3702	mevalonate degradation	PWY-5074	absent
Arabidopsis thaliana	3702	leucine degradation II	PWY-5075	absent
Arabidopsis thaliana	3702	leucine degradation III	PWY-5076	absent
Arabidopsis thaliana	3702	isoleucine degradation II	PWY-5078	absent
Arabidopsis thaliana	3702	phenylalanine degradation III	PWY-5079	absent
Arabidopsis thaliana	3702	tryptophan degradation VIII (to tryptophol)	PWY-5081	absent
Arabidopsis thaliana	3702	methionine degradation III	PWY-5082	absent
Arabidopsis thaliana	3702	glutamate degradation VI (to pyruvate)	PWY-5087	absent
Arabidopsis thaliana	3702	naringenin glycoside biosynthesis	PWY-5094	absent
Arabidopsis thaliana	3702	isoleucine biosynthesis II	PWY-5101	absent
Arabidopsis thaliana	3702	isoleucine biosynthesis III	PWY-5103	absent
Arabidopsis thaliana	3702	isoleucine biosynthesis IV	PWY-5104	absent
Arabidopsis thaliana	3702	hesperitin glycoside biosynthesis	PWY-5105	absent
Arabidopsis thaliana	3702	isoleucine biosynthesis V	PWY-5108	absent
Arabidopsis thaliana	3702	2-methylbutyrate biosynthesis	PWY-5109	absent
Arabidopsis thaliana	3702	trigonelline biosynthesis	PWY-5110	absent
Arabidopsis thaliana	3702	sakuranetin biosynthesis	PWY-5116	absent
Arabidopsis thaliana	3702	ponciretin biosynthesis	PWY-5118	absent
Arabidopsis thaliana	3702	acacetin biosynthesis	PWY-5119	absent
Arabidopsis thaliana	3702	humulone biosynthesis	PWY-5132	absent
Arabidopsis thaliana	3702	cohumulone biosynthesis	PWY-5133	absent
Arabidopsis thaliana	3702	xanthohumol biosynthesis	PWY-5135	absent
Arabidopsis thaliana	3702	cannabinoid biosynthesis	PWY-5140	absent
Arabidopsis thaliana	3702	tyrosine degradation II	PWY-5151	absent
Arabidopsis thaliana	3702	anthocyanin biosynthesis (delphinidin 3-O-glucoside)	PWY-5153	absent
Arabidopsis thaliana	3702	arginine biosynthesis III	PWY-5154	absent
Arabidopsis thaliana	3702	&beta;-alanine biosynthesis IV	PWY-5155	absent
Arabidopsis thaliana	3702	4-hydroxyproline degradation II	PWY-5159	absent
Arabidopsis thaliana	3702	rose anthocyanin biosynthesis	PWY-5160	absent
Arabidopsis thaliana	3702	6'-deoxychalcone metabolism	PWY-5161	absent
Arabidopsis thaliana	3702	2-oxopentenoate degradation	PWY-5162	absent
Arabidopsis thaliana	3702	<I>p</I>-cumate degradation to 2-oxopent-4-enoate	PWY-5163	absent
Arabidopsis thaliana	3702	4-toluenesulfonate degradation II	PWY-5165	absent
Arabidopsis thaliana	3702	cyanurate degradation	PWY-5169	absent
Arabidopsis thaliana	3702	melamine degradation	PWY-5170	absent
Arabidopsis thaliana	3702	<i>N</i>-cyclopropylmelamine degradation	PWY-5171	absent
Arabidopsis thaliana	3702	capsanthin and capsorubin biosynthesis	PWY-5174	absent
Arabidopsis thaliana	3702	lactucaxanthin biosynthesis	PWY-5175	absent
Arabidopsis thaliana	3702	glutaryl-CoA degradation	PWY-5177	absent
Arabidopsis thaliana	3702	tetrapyrrole biosynthesis II	PWY-5189	absent
Arabidopsis thaliana	3702	artemisinin biosynthesis	PWY-5195	absent
Arabidopsis thaliana	3702	factor 430 biosynthesis	PWY-5196	absent
Arabidopsis thaliana	3702	lactate biosynthesis	PWY-5197	absent
Arabidopsis thaliana	3702	factor 420 biosynthesis	PWY-5198	absent
Arabidopsis thaliana	3702	factor 420 polyglutamylation	PWY-5199	absent
Arabidopsis thaliana	3702	coenzyme B/coenzyme M regeneration	PWY-5207	absent
Arabidopsis thaliana	3702	methyl-coenzyme M oxidation to CO<sub>2</sub>	PWY-5209	absent
Arabidopsis thaliana	3702	methanogenesis from methylamine	PWY-5247	absent
Arabidopsis thaliana	3702	methanogenesis from dimethylamine	PWY-5248	absent
Arabidopsis thaliana	3702	methanogenesis from trimethylamine	PWY-5250	absent
Arabidopsis thaliana	3702	methanofuran biosynthesis	PWY-5254	absent
Arabidopsis thaliana	3702	methanogenesis from dimethylsulfide	PWY-5258	absent
Arabidopsis thaliana	3702	methanogenesis from methanethiol	PWY-5259	absent
Arabidopsis thaliana	3702	methanogenesis from methylthiopropionate	PWY-5260	absent
Arabidopsis thaliana	3702	methanogenesis from tetramethylammonium	PWY-5261	absent
Arabidopsis thaliana	3702	peptidoglycan biosynthesis II	PWY-5265	absent
Arabidopsis thaliana	3702	salvianin biosynthesis	PWY-5268	absent
Arabidopsis thaliana	3702	morphine biosynthesis	PWY-5270	absent
Arabidopsis thaliana	3702	sulfide oxidation II (sulfide dehydrogenase)	PWY-5274	absent
Arabidopsis thaliana	3702	sulfite oxidation I (sulfite oxidoreductase)	PWY-5276	absent
Arabidopsis thaliana	3702	thiosulfate disproportionation I (thiol-dependent)	PWY-5277	absent
Arabidopsis thaliana	3702	sulfite oxidation III	PWY-5278	absent
Arabidopsis thaliana	3702	sulfite oxidation II	PWY-5279	absent
Arabidopsis thaliana	3702	lysine degradation IV	PWY-5280	absent
Arabidopsis thaliana	3702	lysine degradation V	PWY-5283	absent
Arabidopsis thaliana	3702	shisonin biosynthesis	PWY-5284	absent
Arabidopsis thaliana	3702	sulfide oxidation IV (sulfur dioxygenase)	PWY-5285	absent
Arabidopsis thaliana	3702	anthocyanidin sophoroside metabolism	PWY-5286	absent
Arabidopsis thaliana	3702	sanguinarine and macarpine biosynthesis	PWY-5287	absent
Arabidopsis thaliana	3702	astaxanthin biosynthesis	PWY-5288	absent
Arabidopsis thaliana	3702	secologanin and strictosidine biosynthesis	PWY-5290	absent
Arabidopsis thaliana	3702	canthaxanthin biosynthesis	PWY-5291	absent
Arabidopsis thaliana	3702	vindoline and vinblastine biosynthesis	PWY-5292	absent
Arabidopsis thaliana	3702	ternatin C5 biosynthesis	PWY-5295	absent
Arabidopsis thaliana	3702	thiosulfate oxidation II (multienzyme complex)	PWY-5296	absent
Arabidopsis thaliana	3702	siroheme amide biosynthesis	PWY-5297	absent
Arabidopsis thaliana	3702	lysine degradation VI	PWY-5298	absent
Arabidopsis thaliana	3702	ajmaline and sarpagine biosynthesis	PWY-5301	absent
Arabidopsis thaliana	3702	sulfur disproportionation II (aerobic)	PWY-5302	absent
Arabidopsis thaliana	3702	thiosulfate oxidation III (via tetrathionate)	PWY-5303	absent
Arabidopsis thaliana	3702	bixin biosynthesis	PWY-5305	absent
Arabidopsis thaliana	3702	gentiodelphin biosynthesis	PWY-5307	absent
Arabidopsis thaliana	3702	lysine degradation VII	PWY-5311	absent
Arabidopsis thaliana	3702	lysine degradation VIII	PWY-5314	absent
Arabidopsis thaliana	3702	N-methyl-&Delta;<sup>1</sup>-pyrrolinium cation biosynthesis	PWY-5315	absent
Arabidopsis thaliana	3702	nicotine biosynthesis	PWY-5316	absent
Arabidopsis thaliana	3702	hyoscyamine and scopolamine biosynthesis	PWY-5317	absent
Arabidopsis thaliana	3702	calystegine biosynthesis	PWY-5318	absent
Arabidopsis thaliana	3702	coumarin metabolism (to melilotic acid)	PWY-5319	absent
Arabidopsis thaliana	3702	lysine degradation IX	PWY-5324	absent
Arabidopsis thaliana	3702	L-cysteine degradation III	PWY-5329	absent
Arabidopsis thaliana	3702	taurine biosynthesis	PWY-5331	absent
Arabidopsis thaliana	3702	sulfur reduction I	PWY-5332	absent
Arabidopsis thaliana	3702	tetrathionate oxidation	PWY-5334	absent
Arabidopsis thaliana	3702	carbon disulfide oxidation II (aerobic)	PWY-5336	absent
Arabidopsis thaliana	3702	galactosylcyclitol biosynthesis	PWY-5338	absent
Arabidopsis thaliana	3702	chalcone 2'-<i>O</i>-glucoside biosynthesis	PWY-5339	absent
Arabidopsis thaliana	3702	ajugose biosynthesis II (galactinol-independent)	PWY-5343	absent
Arabidopsis thaliana	3702	homocysteine biosynthesis	PWY-5344	absent
Arabidopsis thaliana	3702	kaempferol triglucoside biosynthesis	PWY-5348	absent
Arabidopsis thaliana	3702	thiosulfate disproportionation II (non thiol-dependent)	PWY-5352	absent
Arabidopsis thaliana	3702	arachidonate and eicosapentaenoate biosynthesis	PWY-5353	absent
Arabidopsis thaliana	3702	nitroethane degradation	PWY-5355	absent
Arabidopsis thaliana	3702	tetrathionate reduction I (to thiosulfate)	PWY-5358	absent
Arabidopsis thaliana	3702	tetrathionate reductiuon II (to trithionate)	PWY-5359	absent
Arabidopsis thaliana	3702	&Delta;5-eicosenoate biosynthesis	PWY-5361	absent
Arabidopsis thaliana	3702	&Delta;6-hexadecenoate biosynthesis	PWY-5362	absent
Arabidopsis thaliana	3702	chrysin biosynthesis	PWY-5363	absent
Arabidopsis thaliana	3702	sulfur reduction II (via polysulfide)	PWY-5364	absent
Arabidopsis thaliana	3702	linear furanocoumarin biosynthesis	PWY-5365	absent
Arabidopsis thaliana	3702	palmitoleate biosynthesis	PWY-5366	absent
Arabidopsis thaliana	3702	petroselinate biosynthesis	PWY-5367	absent
Arabidopsis thaliana	3702	dimorphecolate biosynthesis	PWY-5368	absent
Arabidopsis thaliana	3702	carbon tetrachloride degradation III	PWY-5369	absent
Arabidopsis thaliana	3702	carbon tetrachloride degradation I	PWY-5370	absent
Arabidopsis thaliana	3702	chrysophanol biosynthesis	PWY-5371	absent
Arabidopsis thaliana	3702	calendate biosynthesis	PWY-5373	absent
Arabidopsis thaliana	3702	punicic acid biosynthesis	PWY-5374	absent
Arabidopsis thaliana	3702	&alpha;-eleostearic acid biosynthesis	PWY-5375	absent
Arabidopsis thaliana	3702	B series fagopyritols biosynthesis	PWY-5379	absent
Arabidopsis thaliana	3702	A series fagopyritols biosynthesis	PWY-5380	absent
Arabidopsis thaliana	3702	hydrogen oxidation II (aerobic)	PWY-5382	absent
Arabidopsis thaliana	3702	sucrose degradation IV	PWY-5384	absent
Arabidopsis thaliana	3702	N-glucosylnicotinate metabolism	PWY-5388	absent
Arabidopsis thaliana	3702	methylthiopropionate biosynthesis	PWY-5389	absent
Arabidopsis thaliana	3702	rutin biosynthesis	PWY-5390	absent
Arabidopsis thaliana	3702	syringetin biosynthesis	PWY-5391	absent
Arabidopsis thaliana	3702	reductive TCA cycle II	PWY-5392	absent
Arabidopsis thaliana	3702	raspberry ketone biosynthesis	PWY-5393	absent
Arabidopsis thaliana	3702	betalain biosynthesis (to betalamic acid)	PWY-5394	absent
Arabidopsis thaliana	3702	crocetin biosynthesis	PWY-5397	absent
Arabidopsis thaliana	3702	crocetin esters biosynthesis	PWY-5398	absent
Arabidopsis thaliana	3702	betacyanin biosynthesis	PWY-5399	absent
Arabidopsis thaliana	3702	amaranthin biosynthesis	PWY-5400	absent
Arabidopsis thaliana	3702	betaxanthin biosynthesis (via dopamine)	PWY-5403	absent
Arabidopsis thaliana	3702	betaxanthin biosynthesis (via dopaxanthin)	PWY-5404	absent
Arabidopsis thaliana	3702	divinyl ether biosynthesis I (9-LOX)	PWY-5406	absent
Arabidopsis thaliana	3702	9-LOX and 9-AOS pathway	PWY-5407	absent
Arabidopsis thaliana	3702	9-LOX and 9-HPL pathway	PWY-5408	absent
Arabidopsis thaliana	3702	divinyl ether biosynthesis II (13-LOX)	PWY-5409	absent
Arabidopsis thaliana	3702	abietic acid biosynthesis	PWY-5411	absent
Arabidopsis thaliana	3702	levopimaric acid biosynthesis	PWY-5412	absent
Arabidopsis thaliana	3702	neoabietic acid biosynthesis	PWY-5413	absent
Arabidopsis thaliana	3702	palustric acid biosynthesis	PWY-5414	absent
Arabidopsis thaliana	3702	phenol degradation I (aerobic)	PWY-5418	absent
Arabidopsis thaliana	3702	catechol degradation to 2-oxopent-4-enoate II	PWY-5419	absent
Arabidopsis thaliana	3702	dehydroabietic acid biosynthesis	PWY-5421	absent
Arabidopsis thaliana	3702	isopimaric acid biosynthesis	PWY-5422	absent
Arabidopsis thaliana	3702	oleoresin monoterpene volatiles biosynthesis	PWY-5423	absent
Arabidopsis thaliana	3702	oleoresin sesquiterpene volatiles biosynthesis	PWY-5425	absent
Arabidopsis thaliana	3702	betaxanthin biosynthesis	PWY-5426	absent
Arabidopsis thaliana	3702	naphthalene degradation	PWY-5427	absent
Arabidopsis thaliana	3702	<i>m</i>-xylene degradation to <i>m</i>-toluate	PWY-5428	absent
Arabidopsis thaliana	3702	<i>p</i>-xylene degradation to <i>p</i>-toluate	PWY-5429	absent
Arabidopsis thaliana	3702	DMNT biosynthesis	PWY-5434	absent
Arabidopsis thaliana	3702	threonine degradation IV	PWY-5436	absent
Arabidopsis thaliana	3702	threonine degradation I	PWY-5437	absent
Arabidopsis thaliana	3702	betacyanin biosynthesis (via dopamine)	PWY-5439	absent
Arabidopsis thaliana	3702	aminopropanol phosphate biosynthesis	PWY-5443	absent
Arabidopsis thaliana	3702	aminopropanol biosynthesis	PWY-5448	absent
Arabidopsis thaliana	3702	benzene degradation	PWY-5450	absent
Arabidopsis thaliana	3702	acetone degradation I (to methylglyoxal)	PWY-5451	absent
Arabidopsis thaliana	3702	methylglyoxal degradation III	PWY-5453	absent
Arabidopsis thaliana	3702	methylglyoxal degradation VII	PWY-5456	absent
Arabidopsis thaliana	3702	methylglyoxal degradation V	PWY-5458	absent
Arabidopsis thaliana	3702	betanidin degradation	PWY-5461	absent
Arabidopsis thaliana	3702	methylglyoxal degradation VIII	PWY-5462	absent
Arabidopsis thaliana	3702	matairesinol biosynthesis	PWY-5466	absent
Arabidopsis thaliana	3702	gramine biosynthesis	PWY-5467	absent
Arabidopsis thaliana	3702	lupanine biosynthesis	PWY-5468	absent
Arabidopsis thaliana	3702	sesamin biosynthesis	PWY-5469	absent
Arabidopsis thaliana	3702	palmatine biosynthesis	PWY-5470	absent
Arabidopsis thaliana	3702	laudanine biosynthesis	PWY-5471	absent
Arabidopsis thaliana	3702	bisbenzylisoquinoline alkaloid biosynthesis	PWY-5472	absent
Arabidopsis thaliana	3702	hydroxycinnamic acid serotonin amides biosynthesis	PWY-5473	absent
Arabidopsis thaliana	3702	pentagalloylglucose biosynthesis	PWY-5475	absent
Arabidopsis thaliana	3702	cornusiin E biosynthesis	PWY-5476	absent
Arabidopsis thaliana	3702	gallotannin biosynthesis	PWY-5477	absent
Arabidopsis thaliana	3702	podophyllotoxin and 6-methoxypodophyllotoxin biosynthesis	PWY-5479	absent
Arabidopsis thaliana	3702	pyruvate fermentation to ethanol I	PWY-5480	absent
Arabidopsis thaliana	3702	pyruvate fermentation to lactate	PWY-5481	absent
Arabidopsis thaliana	3702	pyruvate fermentation to acetate II	PWY-5482	absent
Arabidopsis thaliana	3702	glycolysis V	PWY-5484	absent
Arabidopsis thaliana	3702	4-nitrophenol degradation I	PWY-5487	absent
Arabidopsis thaliana	3702	4-nitrophenol degradation II	PWY-5488	absent
Arabidopsis thaliana	3702	methyl parathion degradation	PWY-5489	absent
Arabidopsis thaliana	3702	paraoxon degradation	PWY-5490	absent
Arabidopsis thaliana	3702	diethylphosphate degradation	PWY-5491	absent
Arabidopsis thaliana	3702	reductive monocarboxylic acid cycle	PWY-5493	absent
Arabidopsis thaliana	3702	pyruvate fermentation to propionate II (acrylate pathway)	PWY-5494	absent
Arabidopsis thaliana	3702	vitamin B<sub>6</sub> degradation	PWY-5499	absent
Arabidopsis thaliana	3702	methanol oxidation to formaldehyde	PWY-5506	absent
Arabidopsis thaliana	3702	adenosylcobalamin biosynthesis from cobyrinate <i>a,c</i>-diamide II	PWY-5508	absent
Arabidopsis thaliana	3702	adenosylcobalamin biosynthesis from cobyrinate <i>a,c</i>-diamide I	PWY-5509	absent
Arabidopsis thaliana	3702	UDP-<i>N</i>-acetyl-D-galactosamine biosynthesis I	PWY-5512	absent
Arabidopsis thaliana	3702	UDP-<i>N</i>-acetyl-D-galactosamine biosynthesis II	PWY-5514	absent
Arabidopsis thaliana	3702	L-arabinose degradation II	PWY-5515	absent
Arabidopsis thaliana	3702	xylose degradation II	PWY-5516	absent
Arabidopsis thaliana	3702	L-arabinose degradation III	PWY-5517	absent
Arabidopsis thaliana	3702	D-arabinose degradation III	PWY-5519	absent
Arabidopsis thaliana	3702	L-ascorbate biosynthesis V	PWY-5521	absent
Arabidopsis thaliana	3702	5,6-dimethylbenzimidazole biosynthesis	PWY-5523	absent
Arabidopsis thaliana	3702	glucuronate degradation	PWY-5525	absent
Arabidopsis thaliana	3702	bacteriochlorophyll <i>a</i> biosynthesis	PWY-5526	absent
Arabidopsis thaliana	3702	sorbitol biosynthesis II	PWY-5530	absent
Arabidopsis thaliana	3702	chlorophyllide <i>a</i> biosynthesis II	PWY-5531	absent
Arabidopsis thaliana	3702	adenosine 5'-monophosphate recycling	PWY-5532	absent
Arabidopsis thaliana	3702	acetone degradation II (to acetoacetate)	PWY-5533	absent
Arabidopsis thaliana	3702	propylene degradation	PWY-5534	absent
Arabidopsis thaliana	3702	acetate formation from acetyl-CoA II	PWY-5535	absent
Arabidopsis thaliana	3702	acetate formation from acetyl-CoA III (succinate)	PWY-5536	absent
Arabidopsis thaliana	3702	isopenicillin N biosynthesis	PWY-5629	absent
Arabidopsis thaliana	3702	penicillin K biosynthesis	PWY-5630	absent
Arabidopsis thaliana	3702	deacetylcephalosporin C biosynthesis	PWY-5631	absent
Arabidopsis thaliana	3702	cephalosporin C biosynthesis	PWY-5632	absent
Arabidopsis thaliana	3702	cephamycin C biosynthesis	PWY-5633	absent
Arabidopsis thaliana	3702	2-nitrophenol degradation	PWY-5636	absent
Arabidopsis thaliana	3702	nitrobenzene degradation I	PWY-5637	absent
Arabidopsis thaliana	3702	nitrobenzene degradation II	PWY-5640	absent
Arabidopsis thaliana	3702	2-nitrotoluene degradation	PWY-5641	absent
Arabidopsis thaliana	3702	2,4-dinitrotoluene degradation	PWY-5642	absent
Arabidopsis thaliana	3702	2,6-dinitrotoluene degradation	PWY-5643	absent
Arabidopsis thaliana	3702	4-nitrotoluene degradation II	PWY-5644	absent
Arabidopsis thaliana	3702	1-chloro-4-nitrobenzene degradation	PWY-5645	absent
Arabidopsis thaliana	3702	2-nitrobenzoate degradation II	PWY-5648	absent
Arabidopsis thaliana	3702	tryptophan degradation to 2-amino-3-carboxymuconate semialdehyde	PWY-5651	absent
Arabidopsis thaliana	3702	2-amino-3-carboxymuconate semialdehyde degradation to glutaryl-CoA	PWY-5652	absent
Arabidopsis thaliana	3702	NAD biosynthesis from 2-amino-3-carboxymuconate semialdehyde	PWY-5653	absent
Arabidopsis thaliana	3702	2-amino-3-carboxymuconate semialdehyde degradation to 2-oxopentenoate	PWY-5654	absent
Arabidopsis thaliana	3702	GDP-mannose biosynthesis I	PWY-5657	absent
Arabidopsis thaliana	3702	taxol biosynthesis	PWY-5660	absent
Arabidopsis thaliana	3702	glucosylglycerate biosynthesis	PWY-5662	absent
Arabidopsis thaliana	3702	tetrahydrobioprein biosynthesis I	PWY-5663	absent
Arabidopsis thaliana	3702	tetrahydrobioprein biosynthesis II	PWY-5664	absent
Arabidopsis thaliana	3702	vanilla biosynthesis	PWY-5665	absent
Arabidopsis thaliana	3702	steroidal glycoalkaloid biosynthesis	PWY-5666	absent
Arabidopsis thaliana	3702	cardiolipin biosynthesis I	PWY-5668	absent
Arabidopsis thaliana	3702	ginsenoside biosynthesis	PWY-5672	absent
Arabidopsis thaliana	3702	nitrate reduction III (dissimilatory)	PWY-5673	absent
Arabidopsis thaliana	3702	nitrate reduction IV (dissimilatory)	PWY-5674	absent
Arabidopsis thaliana	3702	nitrate reduction V (assimilatory)	PWY-5675	absent
Arabidopsis thaliana	3702	succinate fermentation to butyrate	PWY-5677	absent
Arabidopsis thaliana	3702	clavulanate biosynthesis	PWY-5679	absent
Arabidopsis thaliana	3702	urate biosynthesis	PWY-5695	absent
Arabidopsis thaliana	3702	allantoin degradation to ureidoglycolate I (urea producing)	PWY-5697	absent
Arabidopsis thaliana	3702	shikonin biosynthesis	PWY-5701	absent
Arabidopsis thaliana	3702	urea degradation I	PWY-5703	absent
Arabidopsis thaliana	3702	alliin degradation	PWY-5706	absent
Arabidopsis thaliana	3702	isoalliin degradation	PWY-5707	absent
Arabidopsis thaliana	3702	ethiin degradation	PWY-5708	absent
Arabidopsis thaliana	3702	capsaicin biosynthesis	PWY-5710	absent
Arabidopsis thaliana	3702	deethylsimazine degradation	PWY-5726	absent
Arabidopsis thaliana	3702	atrazine degradation II	PWY-5727	absent
Arabidopsis thaliana	3702	vestitol and sativan biosynthesis	PWY-5729	absent
Arabidopsis thaliana	3702	atrazine degradation III	PWY-5731	absent
Arabidopsis thaliana	3702	germacrene biosynthesis	PWY-5733	absent
Arabidopsis thaliana	3702	isopropylamine degradation	PWY-5736	absent
Arabidopsis thaliana	3702	(5<i>R</i>)-carbapenem biosynthesis	PWY-5737	absent
Arabidopsis thaliana	3702	GDP-6-deoxy-D-talose biosynthesis	PWY-5738	absent
Arabidopsis thaliana	3702	GDP-&alpha;-D-perosamine biosynthesis	PWY-5739	absent
Arabidopsis thaliana	3702	GDP-L-colitose biosynthesis	PWY-5740	absent
Arabidopsis thaliana	3702	ethylmalonyl pathway	PWY-5741	absent
Arabidopsis thaliana	3702	arginine degradation IX (arginine:pyruvate transaminase pathway)	PWY-5742	absent
Arabidopsis thaliana	3702	3-hydroxypropionate cycle	PWY-5743	absent
Arabidopsis thaliana	3702	glyoxylate assimilation	PWY-5744	absent
Arabidopsis thaliana	3702	costunolide biosynthesis	PWY-5745	absent
Arabidopsis thaliana	3702	peptidoglycan biosynthesis I	PWY-5746	absent
Arabidopsis thaliana	3702	2-methylcitrate cycle II	PWY-5747	absent
Arabidopsis thaliana	3702	&gamma;-coniciene and coniine biosynthesis	PWY-5748	absent
Arabidopsis thaliana	3702	itaconate degradation	PWY-5749	absent
Arabidopsis thaliana	3702	itaconate biosynthesis	PWY-5750	absent
Arabidopsis thaliana	3702	phenylethanol biosynthesis	PWY-5751	absent
Arabidopsis thaliana	3702	piperine biosynthesis	PWY-5752	absent
Arabidopsis thaliana	3702	4-hydroxybenzoate biosynthesis I (eukaryotes)	PWY-5754	absent
Arabidopsis thaliana	3702	4-hydroxybenzoate biosynthesis II (bacteria and fungi)	PWY-5755	absent
Arabidopsis thaliana	3702	saponin biosynthesis II	PWY-5756	absent
Arabidopsis thaliana	3702	fosfomycin biosynthesis	PWY-5757	absent
Arabidopsis thaliana	3702	saponin biosynthesis III	PWY-5759	absent
Arabidopsis thaliana	3702	&beta;-alanine biosynthesis V	PWY-5760	absent
Arabidopsis thaliana	3702	1,3,5-trimethoxybenzene biosynthesis	PWY-5765	absent
Arabidopsis thaliana	3702	glutamate degradation X	PWY-5766	absent
Arabidopsis thaliana	3702	pyruvate fermentation to acetate VIII	PWY-5768	absent
Arabidopsis thaliana	3702	phenazine-1-carboxylate biosynthesis	PWY-5770	absent
Arabidopsis thaliana	3702	gossypol biosynthesis	PWY-5773	absent
Arabidopsis thaliana	3702	saponin biosynthesis IV	PWY-5774	absent
Arabidopsis thaliana	3702	rotenoid biosynthesis	PWY-5775	absent
Arabidopsis thaliana	3702	2-hydroxyphenazine biosynthesis	PWY-5776	absent
Arabidopsis thaliana	3702	hypericin biosynthesis	PWY-5780	absent
Arabidopsis thaliana	3702	2-keto-L-gulonate biosynthesis	PWY-5782	absent
Arabidopsis thaliana	3702	octaprenyl diphosphate biosynthesis	PWY-5783	absent
Arabidopsis thaliana	3702	IAA conjugate biosynthesis III	PWY-5784	absent
Arabidopsis thaliana	3702	di-<i>trans</i>,poly-<i>cis</i>-undecaprenyl diphosphate biosynthesis	PWY-5785	absent
Arabidopsis thaliana	3702	oligomeric urushiol biosynthesis	PWY-5787	absent
Arabidopsis thaliana	3702	3-hydroxypropionate/4-hydroxybutyrate cycle	PWY-5789	absent
Arabidopsis thaliana	3702	1,4-dihydroxy-2-naphthoate biosynthesis II (plants)	PWY-5791	absent
Arabidopsis thaliana	3702	maysin biosynthesis	PWY-5793	absent
Arabidopsis thaliana	3702	malonate degradation I (biotin-independent)	PWY-5794	absent
Arabidopsis thaliana	3702	juglone biosynthesis	PWY-5795	absent
Arabidopsis thaliana	3702	2'-(5'-phosphoribosyl)-3'-dephospho-CoA biosynthesis II (malonate decarboxylase)	PWY-5796	absent
Arabidopsis thaliana	3702	IAA degradation VI	PWY-5797	absent
Arabidopsis thaliana	3702	lawsone biosynthesis	PWY-5801	absent
Arabidopsis thaliana	3702	alizarin biosynthesis	PWY-5802	absent
Arabidopsis thaliana	3702	decaprenyl diphosphate biosynthesis	PWY-5806	absent
Arabidopsis thaliana	3702	heptaprenyl diphosphate biosynthesis	PWY-5807	absent
Arabidopsis thaliana	3702	hyperforin biosynthesis	PWY-5808	absent
Arabidopsis thaliana	3702	usnate biosynthesis	PWY-5810	absent
Arabidopsis thaliana	3702	IAA degradation VII	PWY-5811	absent
Arabidopsis thaliana	3702	bornyl diphosphate biosynthesis	PWY-5813	absent
Arabidopsis thaliana	3702	rubber biosynthesis	PWY-5815	absent
Arabidopsis thaliana	3702	all <i>trans</i> undecaprenyl diphosphate biosynthesis	PWY-5816	absent
Arabidopsis thaliana	3702	dodecaprenyl diphosphate biosynthesis	PWY-5817	absent
Arabidopsis thaliana	3702	validamycin A biosynthesis	PWY-5818	absent
Arabidopsis thaliana	3702	dalcochinin biosynthesis	PWY-5821	absent
Arabidopsis thaliana	3702	trichloroethylene degradation	PWY-5822	absent
Arabidopsis thaliana	3702	dalpatein and dalnigrein biosynthesis	PWY-5825	absent
Arabidopsis thaliana	3702	hypoglycin biosynthesis	PWY-5826	absent
Arabidopsis thaliana	3702	heliocides biosynthesis	PWY-5827	absent
Arabidopsis thaliana	3702	lacinilene C biosynthesis	PWY-5828	absent
Arabidopsis thaliana	3702	geraniol and geranial biosynthesis	PWY-5829	absent
Arabidopsis thaliana	3702	CDP-ascarylose biosynthesis	PWY-5830	absent
Arabidopsis thaliana	3702	CDP-abequose biosynthesis	PWY-5831	absent
Arabidopsis thaliana	3702	CDP-paratose biosynthesis	PWY-5832	absent
Arabidopsis thaliana	3702	CDP-3,6-dideoxyhexose biosynthesis	PWY-5833	absent
Arabidopsis thaliana	3702	CDP-tyvelose biosynthesis	PWY-5834	absent
Arabidopsis thaliana	3702	geranyl acetate biosynthesis	PWY-5835	absent
Arabidopsis thaliana	3702	1,4-dihydroxy-2-naphthoate biosynthesis I	PWY-5837	absent
Arabidopsis thaliana	3702	menaquinone-7 biosynthesis	PWY-5839	absent
Arabidopsis thaliana	3702	cocaine biosynthesis	PWY-5843	absent
Arabidopsis thaliana	3702	menaquinone-9 biosynthesis	PWY-5844	absent
Arabidopsis thaliana	3702	colchicine biosynthesis	PWY-5846	absent
Arabidopsis thaliana	3702	cinchona alkaloids biosynthesis	PWY-5848	absent
Arabidopsis thaliana	3702	menaquinone-6 biosynthesis	PWY-5849	absent
Arabidopsis thaliana	3702	demethylmenaquinone-9 biosynthesis	PWY-5851	absent
Arabidopsis thaliana	3702	demethylmenaquinone-8 biosynthesis	PWY-5852	absent
Arabidopsis thaliana	3702	demethylmenaquinone-6 biosynthesis	PWY-5853	absent
Arabidopsis thaliana	3702	ubiquinone-7 biosynthesis (prokaryotic)	PWY-5855	absent
Arabidopsis thaliana	3702	ubiquinone-9 biosynthesis (prokaryotic)	PWY-5856	absent
Arabidopsis thaliana	3702	ubiquinone-10 biosynthesis (prokaryotic)	PWY-5857	absent
Arabidopsis thaliana	3702	eugenol and isoeugenol biosynthesis	PWY-5859	absent
Arabidopsis thaliana	3702	<i>t</i>-anethole biosynthesis	PWY-5867	absent
Arabidopsis thaliana	3702	ubiquinone-8 biosynthesis (eukaryotic)	PWY-5870	absent
Arabidopsis thaliana	3702	ubiquinone-10 biosynthesis (eukaryotic)	PWY-5872	absent
Arabidopsis thaliana	3702	ubiquinone-7 biosynthesis (eukaryotic)	PWY-5873	absent
Arabidopsis thaliana	3702	heme degradation	PWY-5874	absent
Arabidopsis thaliana	3702	staphyloxanthin biosynthesis	PWY-5875	absent
Arabidopsis thaliana	3702	magnoflorine biosynthesis	PWY-5876	absent
Arabidopsis thaliana	3702	beta-carboline biosynthesis	PWY-5877	absent
Arabidopsis thaliana	3702	linear furonocoumarin biosynthesis II	PWY-5878	absent
Arabidopsis thaliana	3702	epoxypseudoisoeugenol-2-methylbutyrate biosynthesis	PWY-5882	absent
Arabidopsis thaliana	3702	ephedrine biosynthesis	PWY-5883	absent
Arabidopsis thaliana	3702	wax esters biosynthesis I	PWY-5884	absent
Arabidopsis thaliana	3702	wax esters biosynthesis II	PWY-5885	absent
Arabidopsis thaliana	3702	albaflavenone biosynthesis	PWY-5887	absent
Arabidopsis thaliana	3702	rhodoquinone-10 biosynthesis	PWY-5888	absent
Arabidopsis thaliana	3702	rhodoquinone-9 biosynthesis	PWY-5889	absent
Arabidopsis thaliana	3702	menaquinone-10 biosynthesis	PWY-5890	absent
Arabidopsis thaliana	3702	menaquinone-11 biosynthesis	PWY-5891	absent
Arabidopsis thaliana	3702	menaquinone-12 biosynthesis	PWY-5892	absent
Arabidopsis thaliana	3702	tridecaprenyl diphosphate biosynthesis	PWY-5893	absent
Arabidopsis thaliana	3702	menaquinone-13 biosynthesis	PWY-5895	absent
Arabidopsis thaliana	3702	2,3-dihydroxybenzoate biosynthesis	PWY-5901	absent
Arabidopsis thaliana	3702	hypusine biosynthesis	PWY-5905	absent
Arabidopsis thaliana	3702	homospermidine biosynthesis	PWY-5907	absent
Arabidopsis thaliana	3702	2'-deoxymugineic acid phytosiderophore biosynthesis	PWY-5912	absent
Arabidopsis thaliana	3702	TCA cycle variation IV	PWY-5913	absent
Arabidopsis thaliana	3702	phycoerythrobilin biosynthesis	PWY-5915	absent
Arabidopsis thaliana	3702	phycocyanobilin biosynthesis	PWY-5917	absent
Arabidopsis thaliana	3702	(4<i>R</i>)-carveol and (4<i>R</i>)-dihydrocarveol degradation	PWY-5922	absent
Arabidopsis thaliana	3702	(+)-(4<i>R</i>)-limonene degradation	PWY-5923	absent
Arabidopsis thaliana	3702	(-)-(4<i>S</i>)-limonene degradation	PWY-5924	absent
Arabidopsis thaliana	3702	hydroxylated mugineic acid phytosiderophore biosynthesis	PWY-5925	absent
Arabidopsis thaliana	3702	afrormosin conjugates interconversion	PWY-5926	absent
Arabidopsis thaliana	3702	(4<i>S</i>)-carveol and (4<i>S</i>)-dihydrocarveol degradation	PWY-5927	absent
Arabidopsis thaliana	3702	(4<i>R</i>)-carvone biosynthesis	PWY-5928	absent
Arabidopsis thaliana	3702	puromycin biosynthesis	PWY-5929	absent
Arabidopsis thaliana	3702	terpentecin biosynthesis	PWY-5930	absent
Arabidopsis thaliana	3702	tuberculosinol biosynthesis	PWY-5935	absent
Arabidopsis thaliana	3702	Fe(III)-phytosiderophore transport	PWY-5937	absent
Arabidopsis thaliana	3702	acetoin biosynthesis I	PWY-5938	absent
Arabidopsis thaliana	3702	acetoin biosynthesis II	PWY-5939	absent
Arabidopsis thaliana	3702	streptomycin biosynthesis	PWY-5940	absent
Arabidopsis thaliana	3702	glycogen degradation II	PWY-5941	absent
Arabidopsis thaliana	3702	Fe(II)-NA phloem transport	PWY-5949	absent
Arabidopsis thaliana	3702	geosmin biosynthesis	PWY-5950	absent
Arabidopsis thaliana	3702	butanediol biosynthesis	PWY-5951	absent
Arabidopsis thaliana	3702	(1'<i>S</i>,5'<i>S</i>)-averufin biosynthesis	PWY-5954	absent
Arabidopsis thaliana	3702	versicolorin B biosynthesis	PWY-5955	absent
Arabidopsis thaliana	3702	sterigmatocystin biosynthesis	PWY-5956	absent
Arabidopsis thaliana	3702	acridone alkaloid biosynthesis	PWY-5958	absent
Arabidopsis thaliana	3702	aflatoxins B<sub>1</sub> and G<sub>1</sub> biosynthesis	PWY-5959	absent
Arabidopsis thaliana	3702	aflatoxins B<sub>2</sub> and G<sub>2</sub> biosynthesis	PWY-5960	absent
Arabidopsis thaliana	3702	molybdopterin guanine dinucleotide biosynthesis	PWY-5964	absent
Arabidopsis thaliana	3702	fatty acid biosynthesis initiation III	PWY-5965	absent
Arabidopsis thaliana	3702	fatty acid biosynthesis initiation II	PWY-5966	absent
Arabidopsis thaliana	3702	lupinate biosynthesis	PWY-5967	absent
Arabidopsis thaliana	3702	cinnamate esters biosynthesis	PWY-5968	absent
Arabidopsis thaliana	3702	fatty acids biosynthesis (yeast)	PWY-5970	absent
Arabidopsis thaliana	3702	stearate biosynthesis I (animals)	PWY-5972	absent
Arabidopsis thaliana	3702	<i>cis</i>-vaccenate biosynthesis	PWY-5973	absent
Arabidopsis thaliana	3702	furaneol biosynthesis	PWY-5975	absent
Arabidopsis thaliana	3702	dhurrin degradation	PWY-5976	absent
Arabidopsis thaliana	3702	kanosamine biosynthesis	PWY-5978	absent
Arabidopsis thaliana	3702	3-amino-5-hydroxybenzoate biosynthesis	PWY-5979	absent
Arabidopsis thaliana	3702	CDP-diacylglycerol biosynthesis III	PWY-5981	absent
Arabidopsis thaliana	3702	sulfoacetaldehyde degradation II	PWY-5982	absent
Arabidopsis thaliana	3702	trehalose biosynthesis VI	PWY-5983	absent
Arabidopsis thaliana	3702	rifamycin B biosynthesis	PWY-5984	absent
Arabidopsis thaliana	3702	trehalose biosynthesis VII	PWY-5985	absent
Arabidopsis thaliana	3702	sorgoleone biosynthesis	PWY-5987	absent
Arabidopsis thaliana	3702	wound-induced proteolysis I	PWY-5988	absent
Arabidopsis thaliana	3702	lotaustralin biosynthesis	PWY-5990	absent
Arabidopsis thaliana	3702	palmitate biosynthesis I (animals)	PWY-5994	absent
Arabidopsis thaliana	3702	oleate biosynthesis II (animals)	PWY-5996	absent
Arabidopsis thaliana	3702	&gamma;-linolenate biosynthesis I (plants)	PWY-5998	absent
Arabidopsis thaliana	3702	&gamma;-linolenate biosynthesis II (animals)	PWY-6000	absent
Arabidopsis thaliana	3702	linoleate biosynthesis II (animals)	PWY-6001	absent
Arabidopsis thaliana	3702	lotaustralin degradation	PWY-6002	absent
Arabidopsis thaliana	3702	gramicidin S biosynthesis	PWY-6003	absent
Arabidopsis thaliana	3702	glycine betaine biosynthesis V (from glycine)	PWY-6004	absent
Arabidopsis thaliana	3702	apigenin glycosides biosynthesis	PWY-6010	absent
Arabidopsis thaliana	3702	amygdalin and prunasin degradation	PWY-6011	absent
Arabidopsis thaliana	3702	acyl carrier protein metabolism	PWY-6012	absent
Arabidopsis thaliana	3702	crepenynic acid biosynthesis	PWY-6013	absent
Arabidopsis thaliana	3702	vernolic acid biosynthesis	PWY-6014	absent
Arabidopsis thaliana	3702	vitexin and detivatives biosynthesis	PWY-6015	absent
Arabidopsis thaliana	3702	seed germination protein turnover	PWY-6018	absent
Arabidopsis thaliana	3702	pseudoeuridine degradation	PWY-6019	absent
Arabidopsis thaliana	3702	nitrilotriacetate degradation	PWY-6021	absent
Arabidopsis thaliana	3702	isovitexin and isovitexin glycosides biosynthesis	PWY-6024	absent
Arabidopsis thaliana	3702	capsiconiate biosynthesis	PWY-6027	absent
Arabidopsis thaliana	3702	acetoin degradation	PWY-6028	absent
Arabidopsis thaliana	3702	2,3-<i>trans</i>-flavanols biosynthesis	PWY-6029	absent
Arabidopsis thaliana	3702	serotonin and melatonin biosynthesis	PWY-6030	absent
Arabidopsis thaliana	3702	cardenolide biosynthesis	PWY-6032	absent
Arabidopsis thaliana	3702	cardenolide glucosides biosynthesis	PWY-6036	absent
Arabidopsis thaliana	3702	citrate degradation	PWY-6038	absent
Arabidopsis thaliana	3702	chlorogenic acid biosynthesis I	PWY-6039	absent
Arabidopsis thaliana	3702	chlorogenic acid biosynthesis II	PWY-6040	absent
Arabidopsis thaliana	3702	4-sulfocatechol degradation	PWY-6041	absent
Arabidopsis thaliana	3702	ethanedisulfonate degradation	PWY-6043	absent
Arabidopsis thaliana	3702	methanesulfonate degradation	PWY-6044	absent
Arabidopsis thaliana	3702	methylthiopropionate degradation II (demethylation)	PWY-6045	absent
Arabidopsis thaliana	3702	dimethylsulfoniopropionate degradation I (cleavage)	PWY-6046	absent
Arabidopsis thaliana	3702	dimethylsulfide degradation I	PWY-6047	absent
Arabidopsis thaliana	3702	methylthiopropionate degradation I (cleavage)	PWY-6048	absent
Arabidopsis thaliana	3702	dimethylsulfoxide degradation	PWY-6050	absent
Arabidopsis thaliana	3702	dimethylsulfoniopropionate degradation III (demethylation)	PWY-6052	absent
Arabidopsis thaliana	3702	dimethylsulfoniopropionate biosynthesis III (algae)	PWY-6053	absent
Arabidopsis thaliana	3702	dimethylsulfoniopropionate biosynthesis I (Wollastonia)	PWY-6054	absent
Arabidopsis thaliana	3702	dimethylsulfoniopropionate biosynthesis II (Spartina)	PWY-6055	absent
Arabidopsis thaliana	3702	dimethylsulfoniopropionate degradation II (cleavage)	PWY-6056	absent
Arabidopsis thaliana	3702	dimethylsulfide degradation III (oxidation)	PWY-6057	absent
Arabidopsis thaliana	3702	dimethylsulfone degradation	PWY-6058	absent
Arabidopsis thaliana	3702	dimethylsulfide degradation II (oxidation)	PWY-6059	absent
Arabidopsis thaliana	3702	malonate degradation II (biotin-dependent)	PWY-6060	absent
Arabidopsis thaliana	3702	bile acid biosynthesis, neutral pathway	PWY-6061	absent
Arabidopsis thaliana	3702	peonidin and derivatives biosynthesis	PWY-6062	absent
Arabidopsis thaliana	3702	indican biosynthesis	PWY-6068	absent
Arabidopsis thaliana	3702	indigo biosynthesis	PWY-6069	absent
Arabidopsis thaliana	3702	alginate biosynthesis I	PWY-6073	absent
Arabidopsis thaliana	3702	zymosterol biosynthesis	PWY-6074	absent
Arabidopsis thaliana	3702	1,25-dihydroxyvitamin D<sub>3</sub> biosynthesis	PWY-6076	absent
Arabidopsis thaliana	3702	anthranilate degradation II (aerobic)	PWY-6077	absent
Arabidopsis thaliana	3702	anthranilate degradation I (aerobic)	PWY-6079	absent
Arabidopsis thaliana	3702	4-ethylphenol degradation (anaerobic)	PWY-6080	absent
Arabidopsis thaliana	3702	1,3-dichlorobenzene degradation	PWY-6081	absent
Arabidopsis thaliana	3702	alginate biosynthesis II	PWY-6082	absent
Arabidopsis thaliana	3702	chlorobenzene degradation	PWY-6083	absent
Arabidopsis thaliana	3702	3,5-dichlorocatechol degradation	PWY-6084	absent
Arabidopsis thaliana	3702	2,4-dichlorophenoxyacetate degradation	PWY-6085	absent
Arabidopsis thaliana	3702	4-chloro-2-methylphenoxyacetate degradation	PWY-6086	absent
Arabidopsis thaliana	3702	4-chlorocatechol degradation	PWY-6087	absent
Arabidopsis thaliana	3702	3-chlorobenzoate degradation (aerobic)	PWY-6088	absent
Arabidopsis thaliana	3702	3-chlorocatechol degradation	PWY-6089	absent
Arabidopsis thaliana	3702	1,2-dichlorobenzene degradation	PWY-6090	absent
Arabidopsis thaliana	3702	1,2,4-trichlorobenzene degradation	PWY-6091	absent
Arabidopsis thaliana	3702	3,4-dichlorocatechol degradation	PWY-6093	absent
Arabidopsis thaliana	3702	3,4,6-trichlorocatechol degradation	PWY-6094	absent
Arabidopsis thaliana	3702	dammara-18(28),21-diene biosynthesis	PWY-6095	absent
Arabidopsis thaliana	3702	diploterol and cycloartenol biosynthesis	PWY-6098	absent
Arabidopsis thaliana	3702	1,2,4,5-tetrachlorobenzene degradation	PWY-6099	absent
Arabidopsis thaliana	3702	L-carnitine biosynthesis	PWY-6100	absent
Arabidopsis thaliana	3702	5-chloro-3-methyl-catechol degradation	PWY-6102	absent
Arabidopsis thaliana	3702	3-chlorotoluene degradation I	PWY-6103	absent
Arabidopsis thaliana	3702	3-chlorotoluene degradation II	PWY-6104	absent
Arabidopsis thaliana	3702	C30 botryococcene biosynthesis	PWY-6105	absent
Arabidopsis thaliana	3702	chlorosalicylate degradation	PWY-6107	absent
Arabidopsis thaliana	3702	mangrove triterpenoid biosynthesis	PWY-6109	absent
Arabidopsis thaliana	3702	mitochondrial L-carnitine shuttle pathway	PWY-6111	absent
Arabidopsis thaliana	3702	avenacin biosynthesis	PWY-6115	absent
Arabidopsis thaliana	3702	mannosylfructose biosynthesis	PWY-6116	absent
Arabidopsis thaliana	3702	spermine and spermidine degradation	PWY-6117	absent
Arabidopsis thaliana	3702	tyrosine biosynthesis III	PWY-6120	absent
Arabidopsis thaliana	3702	5-aminoimidazole ribonucleotide biosynthesis I	PWY-6121	absent
Arabidopsis thaliana	3702	5-aminoimidazole ribonucleotide biosynthesis II	PWY-6122	absent
Arabidopsis thaliana	3702	inosine-5'-phosphate biosynthesis I	PWY-6123	absent
Arabidopsis thaliana	3702	inosine-5'-phosphate biosynthesis II	PWY-6124	absent
Arabidopsis thaliana	3702	guanosine nucleotides <i>de novo</i> biosynthesis	PWY-6125	absent
Arabidopsis thaliana	3702	adenosine nucleotides <i>de novo</i> biosynthesis	PWY-6126	absent
Arabidopsis thaliana	3702	dibenzothiophene desulfurization	PWY-681	absent
Arabidopsis thaliana	3702	3-methylquinoline degradation	PWY-721	absent
Arabidopsis thaliana	3702	nicotinate degradation I	PWY-722	absent
Arabidopsis thaliana	3702	2-nitropropane degradation	PWY-723	absent
Arabidopsis thaliana	3702	<I>p</I>-cymene degradation to <I>p</I>-cumate	PWY-741	absent
Arabidopsis thaliana	3702	thiocyanate degradation II	PWY-743	absent
Arabidopsis thaliana	3702	rhizobactin 1021 biosynthesis	PWY-761	absent
Arabidopsis thaliana	3702	glycolate degradation II	PWY-804	absent
Arabidopsis thaliana	3702	toluene degradation to benzoyl-CoA (anaerobic)	PWY-81	absent
Arabidopsis thaliana	3702	fructan biosynthesis	PWY-822	absent
Arabidopsis thaliana	3702	resveratrol biosynthesis	PWY-84	absent
Arabidopsis thaliana	3702	dhurrin biosynthesis	PWY-861	absent
Arabidopsis thaliana	3702	fructan degradation	PWY-862	absent
Arabidopsis thaliana	3702	trehalose biosynthesis II	PWY-881	absent
Arabidopsis thaliana	3702	methylglyoxal degradation II	PWY-901	absent
Arabidopsis thaliana	3702	putrescine degradation II	PWY0-1221	absent
Arabidopsis thaliana	3702	ADP-L-<i>glycero</i>-&beta;-D-<i>manno</i>-heptose biosynthesis	PWY0-1241	absent
Arabidopsis thaliana	3702	1,6-anhydro-<i>N</i>-acetylmuramic acid recycling	PWY0-1261	absent
Arabidopsis thaliana	3702	lipoate biosynthesis and incorporation II	PWY0-1275	absent
Arabidopsis thaliana	3702	ethylene glycol degradation	PWY0-1280	absent
Arabidopsis thaliana	3702	degradation of pyrimidine ribonucleosides	PWY0-1295	absent
Arabidopsis thaliana	3702	degradation of purine ribonucleosides	PWY0-1296	absent
Arabidopsis thaliana	3702	purine deoxyribonucleosides degradation	PWY0-1297	absent
Arabidopsis thaliana	3702	pyrimidine deoxyribonucleosides degradation	PWY0-1298	absent
Arabidopsis thaliana	3702	arginine dependent acid resistance	PWY0-1299	absent
Arabidopsis thaliana	3702	aminopropylcadaverine biosynthesis	PWY0-1303	absent
Arabidopsis thaliana	3702	glutamate dependent acid resistance	PWY0-1305	absent
Arabidopsis thaliana	3702	L-galactonate degradation	PWY0-1306	absent
Arabidopsis thaliana	3702	chitobiose degradation	PWY0-1309	absent
Arabidopsis thaliana	3702	acetate formation from acetyl-CoA I	PWY0-1312	absent
Arabidopsis thaliana	3702	acetate conversion to acetyl-CoA	PWY0-1313	absent
Arabidopsis thaliana	3702	fructose degradation	PWY0-1314	absent
Arabidopsis thaliana	3702	L-lactaldehyde degradation (anaerobic)	PWY0-1315	absent
Arabidopsis thaliana	3702	L-lactaldehyde degradation (aerobic)	PWY0-1317	absent
Arabidopsis thaliana	3702	formate to nitrate electron transfer	PWY0-1321	absent
Arabidopsis thaliana	3702	<i>N</i>-acetylneuraminate and <i>N</i>-acetylmannosamine degradation	PWY0-1324	absent
Arabidopsis thaliana	3702	succinate to cytochrome <i>bo</i> oxidase electron transfer	PWY0-1329	absent
Arabidopsis thaliana	3702	NADH to cytochrome <i>bd</i> oxidase electron transfer	PWY0-1334	absent
Arabidopsis thaliana	3702	NADH to cytochrome <i>bo</i> oxidase electron transfer	PWY0-1335	absent
Arabidopsis thaliana	3702	NADH to fumarate electron transfer	PWY0-1336	absent
Arabidopsis thaliana	3702	oleate &beta;-oxidation	PWY0-1337	absent
Arabidopsis thaliana	3702	biosynthesis of 4-amino-4-deoxy-L-arabinose-modified lipid A	PWY0-1338	absent
Arabidopsis thaliana	3702	NADH to trimethylamine N-oxide electron transfer	PWY0-1347	absent
Arabidopsis thaliana	3702	NADH to dimethyl sulfoxide electron transfer	PWY0-1348	absent
Arabidopsis thaliana	3702	NADH to nitrate electron transfer	PWY0-1352	absent
Arabidopsis thaliana	3702	succinate to cytochrome <i>bd</i> oxidase electron transfer	PWY0-1353	absent
Arabidopsis thaliana	3702	formate to trimethylamine N-oxide electron transfer	PWY0-1355	absent
Arabidopsis thaliana	3702	formate to dimethyl sulfoxide electron transfer	PWY0-1356	absent
Arabidopsis thaliana	3702	salvage pathways of pyrimidine ribonucleotides	PWY0-163	absent
Arabidopsis thaliana	3702	salvage pathways of pyrimidine deoxyribonucleotides	PWY0-181	absent
Arabidopsis thaliana	3702	L-ascorbate degradation, anaerobic	PWY0-301	absent
Arabidopsis thaliana	3702	phenylacetate degradation I (aerobic)	PWY0-321	absent
Arabidopsis thaliana	3702	glycerol degradation I	PWY0-381	absent
Arabidopsis thaliana	3702	2-methylcitrate cycle I	PWY0-42	absent
Arabidopsis thaliana	3702	conversion of succinate to propionate	PWY0-43	absent
Arabidopsis thaliana	3702	D-allose degradation	PWY0-44	absent
Arabidopsis thaliana	3702	fructoselysine and psicoselysine degradation	PWY0-521	absent
Arabidopsis thaliana	3702	lipoate salvage and modification	PWY0-522	absent
Arabidopsis thaliana	3702	cyclopropane fatty acid (CFA) biosynthesis	PWY0-541	absent
Arabidopsis thaliana	3702	PRPP biosynthesis II	PWY0-661	absent
Arabidopsis thaliana	3702	arginine degradation III (arginine decarboxylase/agmatinase pathway)	PWY0-823	absent
Arabidopsis thaliana	3702	fatty acid elongation -- unsaturated	PWY0-862	absent
Arabidopsis thaliana	3702	selenocysteine biosynthesis	PWY0-901	absent
Arabidopsis thaliana	3702	taurine degradation IV	PWY0-981	absent
Arabidopsis thaliana	3702	alanine degradation IV	PWY1-2	absent
Arabidopsis thaliana	3702	polyhydroxybutyrate biosynthesis	PWY1-3	absent
Arabidopsis thaliana	3702	actinorhodin biosynthesis	PWY1A0-6325	absent
Arabidopsis thaliana	3702	mycothiol biosynthesis	PWY1G-0	absent
Arabidopsis thaliana	3702	mycothiol-mediated detoxification	PWY1G-1	absent
Arabidopsis thaliana	3702	mycothiol oxidation	PWY1G-126	absent
Arabidopsis thaliana	3702	formaldehyde oxidation III (mycothiol-dependent)	PWY1G-170	absent
Arabidopsis thaliana	3702	sphingomyelin metabolism	PWY3DJ-11281	absent
Arabidopsis thaliana	3702	sphingosine and sphingosine-1-phosphate metabolism	PWY3DJ-11470	absent
Arabidopsis thaliana	3702	ceramide biosynthesis	PWY3DJ-12	absent
Arabidopsis thaliana	3702	L-ascorbate biosynthesis VI	PWY3DJ-35471	absent
Arabidopsis thaliana	3702	ubiquinone-6 biosynthesis (eukaryotic)	PWY3O-19	absent
Arabidopsis thaliana	3702	butanediol degradation	PWY3O-246	absent
Arabidopsis thaliana	3702	NAD salvage pathway III	PWY3O-4106	absent
Arabidopsis thaliana	3702	tyrosine degradation III	PWY3O-4108	absent
Arabidopsis thaliana	3702	acetoin biosynthesis III	PWY3O-440	absent
Arabidopsis thaliana	3702	nitrate reduction VI (assimilatory)	PWY490-3	absent
Arabidopsis thaliana	3702	biphenyl degradation	PWY5F9-12	absent
Arabidopsis thaliana	3702	phthalate degradation	PWY5F9-3233	absent
Arabidopsis thaliana	3702	oxidative ethanol degradation II (MEOS)	PWY66-161	absent
Arabidopsis thaliana	3702	nicotine degradation II	PWY66-201	absent
Arabidopsis thaliana	3702	oxidative ethanol degradation I	PWY66-21	absent
Arabidopsis thaliana	3702	nicotine degradation III	PWY66-221	absent
Arabidopsis thaliana	3702	bupropion degradation	PWY66-241	absent
Arabidopsis thaliana	3702	catecholamine biosynthesis	PWY66-301	absent
Arabidopsis thaliana	3702	anandamide degradation	PWY6666-1	absent
Arabidopsis thaliana	3702	dopamine degradation	PWY6666-2	absent
Arabidopsis thaliana	3702	mycolate biosynthesis	PWYG-321	absent
Arabidopsis thaliana	3702	NAD salvage pathway I	PYRIDNUCSAL-PWY	absent
Arabidopsis thaliana	3702	pyridoxal 5'-phosphate biosynthesis	PYRIDOXSYN-PWY	absent
Arabidopsis thaliana	3702	quinate degradation	QUINATEDEG-PWY	absent
Arabidopsis thaliana	3702	TCA cycle variation II	REDCITCYC	absent
Arabidopsis thaliana	3702	rhamnose degradation	RHAMCAT-PWY	absent
Arabidopsis thaliana	3702	ribitol degradation	RIBITOLUTIL-PWY	absent
Arabidopsis thaliana	3702	ribose degradation	RIBOKIN-PWY	absent
Arabidopsis thaliana	3702	formaldehyde oxidation I	RUMP-PWY	absent
Arabidopsis thaliana	3702	salvage pathways of adenine, hypoxanthine, and their nucleosides	SALVADEHYPOX-PWY	absent
Arabidopsis thaliana	3702	salvage pathways of guanine, xanthine, and their nucleosides	SALVPURINE2-PWY	absent
Arabidopsis thaliana	3702	S-adenosylmethionine biosynthesis	SAM-PWY	absent
Arabidopsis thaliana	3702	L-serine degradation	SERDEG-PWY	absent
Arabidopsis thaliana	3702	shikimate degradation	SHIKIMATEDEG-PWY	absent
Arabidopsis thaliana	3702	sulfate reduction I (assimilatory)	SO4ASSIM-PWY	absent
Arabidopsis thaliana	3702	sophorosyloxydocosanoate degradation	SOPHOROSYLOXYDOCOSANOATE-DEG-PWY	absent
Arabidopsis thaliana	3702	sophorosyloxydocosanoate biosynthesis	SOPHOROSYLOXYDOCOSANOATE-SYN-PWY	absent
Arabidopsis thaliana	3702	sorbitol degradation	SORBDEG-PWY	absent
Arabidopsis thaliana	3702	sphingolipid metabolism	SPHINGOLIPID-SYN-PWY	absent
Arabidopsis thaliana	3702	sucrose degradation II	SUCROSEUTIL2-PWY	absent
Arabidopsis thaliana	3702	sucrose degradation I	SUCUTIL-PWY	absent
Arabidopsis thaliana	3702	sulfur oxidation I (aerobic)	SULFUROX-PWY	absent
Arabidopsis thaliana	3702	taurine degradation III	TAURINEDEG-PWY	absent
Arabidopsis thaliana	3702	TCA cycle	TCA	absent
Arabidopsis thaliana	3702	teichoic acid (poly-glycerol) biosynthesis	TEICHOICACID-PWY	absent
Arabidopsis thaliana	3702	thiosulfate oxidation I (to tetrathionate)	THIOSULFOX-PWY	absent
Arabidopsis thaliana	3702	threonine degradation III (to methylglyoxal)	THRDLCTCAT-PWY	absent
Arabidopsis thaliana	3702	threonine degradation II	THREONINE-DEG2-PWY	absent
Arabidopsis thaliana	3702	4-toluenesulfonate degradation I	TOLSULFDEG-PWY	absent
Arabidopsis thaliana	3702	toluene degradation to 2-oxopent-4-enoate I (<I>via</I> <i>o</I>-cresol)	TOLUENE-DEG-2-OH-PWY	absent
Arabidopsis thaliana	3702	toluene degradation to 2-oxopent-4-enoate (<I>via 4-methylcatechol</i>)	TOLUENE-DEG-3-OH-PWY	absent
Arabidopsis thaliana	3702	toluene degradation to protocatechuate (<I>via</I> <i>p</I>-cresol)	TOLUENE-DEG-4-OH-PWY	absent
Arabidopsis thaliana	3702	toluene degradation to benzoate	TOLUENE-DEG-CATECHOL-PWY	absent
Arabidopsis thaliana	3702	toluene degradation to 2-oxopent-4-enoate (<I>via</I> toluene-<I>cis</I>-diol)	TOLUENE-DEG-DIOL-PWY	absent
Arabidopsis thaliana	3702	trehalose degradation I (low osmolarity)	TREDEGLOW-PWY	absent
Arabidopsis thaliana	3702	trehalose biosynthesis III	TREHALOSESYN-PWY	absent
Arabidopsis thaliana	3702	tryptophan degradation I (via anthranilate)	TRPCAT-PWY	absent
Arabidopsis thaliana	3702	tryptophan degradation VII (via indole-3-pyruvate)	TRPIAACAT-PWY	absent
Arabidopsis thaliana	3702	tryptophan degradation IV (via indole-3-lactate)	TRPKYNCAT-PWY	absent
Arabidopsis thaliana	3702	trypanothione biosynthesis	TRYPANOSYN-PWY	absent
Arabidopsis thaliana	3702	tryptophan degradation II (via pyruvate)	TRYPDEG-PWY	absent
Arabidopsis thaliana	3702	ubiquinone-8 biosynthesis (prokaryotic)	UBISYN-PWY	absent
Arabidopsis thaliana	3702	UDP-<i>N</i>-acetyl-D-glucosamine biosynthesis I	UDPNAGSYN-PWY	absent
Arabidopsis thaliana	3702	4-aminobutyrate degradation III	YEAST-4AMINOBUTMETAB-PWY	absent
Mus musculus	10090	formylTHF biosynthesis I	1CMET2-PWY	present
Mus musculus	10090	2-oxobutanoate degradation II	2OXOBUTYRATECAT-PWY	present
Mus musculus	10090	4-aminobutyrate degradation I	4AMINOBUTMETAB-PWY	present
Mus musculus	10090	acetoacetate degradation (to acetyl CoA)	ACETOACETATE-DEG-PWY	present
Mus musculus	10090	methionine biosynthesis IV	ADENOSYLHOMOCYSCAT-PWY	present
Mus musculus	10090	alanine degradation III	ALANINE-DEG3-PWY	present
Mus musculus	10090	alanine biosynthesis II	ALANINE-SYN2-PWY	present
Mus musculus	10090	respiration (anaerobic)	ANARESP1-PWY	present
Mus musculus	10090	arginine degradation I (arginase pathway)	ARGASEDEG-PWY	present
Mus musculus	10090	spermine biosynthesis	ARGSPECAT-PWY	present
Mus musculus	10090	asparagine biosynthesis I	ASPARAGINE-BIOSYNTHESIS	present
Mus musculus	10090	asparagine degradation I	ASPARAGINE-DEG1-PWY	present
Mus musculus	10090	aspartate degradation I	ASPARTATE-DEG1-PWY	present
Mus musculus	10090	&beta;-alanine degradation I	BETA-ALA-DEGRADATION-I-PWY	present
Mus musculus	10090	lactose degradation III	BGALACT-PWY	present
Mus musculus	10090	spermidine biosynthesis	BSUBPOLYAMSYN-PWY	present
Mus musculus	10090	citrulline biosynthesis	CITRULBIO-PWY	present
Mus musculus	10090	methanogenesis from methanol	CO2FORM-PWY	present
Mus musculus	10090	coenzyme A biosynthesis	COA-PWY	present
Mus musculus	10090	colanic acid building blocks biosynthesis	COLANSYN-PWY	present
Mus musculus	10090	L-cysteine degradation I	CYSTEINE-DEG-PWY	present
Mus musculus	10090	removal of superoxide radicals	DETOX1-PWY	present
Mus musculus	10090	fatty acid &beta;-oxidation I	FAO-PWY	present
Mus musculus	10090	UDP-galactose biosynthesis (salvage pathway from galactose using UDP-glucose)	GALACTMETAB-PWY	present
Mus musculus	10090	<i>N</i>-acetylglucosamine degradation	GLUAMCAT-PWY	present
Mus musculus	10090	gluconeogenesis	GLUCONEO-PWY	present
Mus musculus	10090	glutathione redox reactions II	GLUT-REDOX-PWY	present
Mus musculus	10090	glutamate degradation I	GLUTAMATE-DEG1-PWY	present
Mus musculus	10090	glutamate biosynthesis II	GLUTAMATE-SYN2-PWY	present
Mus musculus	10090	glutathione biosynthesis	GLUTATHIONESYN-PWY	present
Mus musculus	10090	glycogen degradation I	GLYCOCAT-PWY	present
Mus musculus	10090	glycolysis I	GLYCOLYSIS	present
Mus musculus	10090	glycine biosynthesis III	GLYSYN-ALA-PWY	present
Mus musculus	10090	glycine biosynthesis I	GLYSYN-PWY	present
Mus musculus	10090	glycine biosynthesis IV	GLYSYN-THR-PWY	present
Mus musculus	10090	heme biosynthesis from uroporphyrinogen I	HEME-BIOSYNTHESIS-II	present
Mus musculus	10090	cysteine biosynthesis/homocysteine degradation	HOMOCYSDEGR-PWY	present
Mus musculus	10090	4-hydroxyproline degradation I	HYDROXYPRODEG-PWY	present
Mus musculus	10090	xylitol degradation	LARABITOLUTIL-PWY	present
Mus musculus	10090	triacylglycerol degradation	LIPAS-PWY	present
Mus musculus	10090	phospholipases	LIPASYN-PWY	present
Mus musculus	10090	lysine degradation II	LYSINE-DEG1-PWY	present
Mus musculus	10090	GDP-mannose metabolism	MANGDPMET-PWY	present
Mus musculus	10090	D-mannose degradation	MANNCAT-PWY	present
Mus musculus	10090	dolichyl-diphosphooligosaccharide biosynthesis	MANNOSYL-CHITO-DOLICHOL-BIOSYNTHESIS	present
Mus musculus	10090	NAD biosynthesis III	NAD-BIOSYNTHESIS-III	present
Mus musculus	10090	NAD phosphorylation and dephosphorylation	NADPHOS-DEPHOS-PWY	present
Mus musculus	10090	pentose phosphate pathway (non-oxidative branch)	NONOXIPENT-PWY	present
Mus musculus	10090	pentose phosphate pathway (oxidative branch)	OXIDATIVEPENT-PWY	present
Mus musculus	10090	salvage pathways of purine and pyrimidine nucleotides	P1-PWY	present
Mus musculus	10090	salvage pathways of purine nucleosides I	P121-PWY	present
Mus musculus	10090	glycolysis II	P341-PWY	present
Mus musculus	10090	incomplete reductive TCA cycle	P42-PWY	present
Mus musculus	10090	phenylalanine degradation I (aerobic)	PHENYLALANINE-DEG1-PWY	present
Mus musculus	10090	pyridoxal 5'-phosphate salvage pathway	PLPSAL-PWY	present
Mus musculus	10090	methylmalonyl pathway	PROPIONMET-PWY	present
Mus musculus	10090	putrescine degradation III	PWY-0	present
Mus musculus	10090	formaldehyde oxidation II (glutathione-dependent)	PWY-1801	present
Mus musculus	10090	photorespiration	PWY-181	present
Mus musculus	10090	folate polyglutamylation I	PWY-2161	present
Mus musculus	10090	folate polyglutamylation II	PWY-2161B	present
Mus musculus	10090	folate transformations	PWY-2201	present
Mus musculus	10090	<i>myo</i>-inositol biosynthesis	PWY-2301	present
Mus musculus	10090	fatty acid &alpha;-oxidation	PWY-2501	present
Mus musculus	10090	choline biosynthesis III	PWY-3561	present
Mus musculus	10090	glycine betaine degradation	PWY-3661	present
Mus musculus	10090	aerobic respiration -- electron donor II	PWY-3781	present
Mus musculus	10090	formylTHF biosynthesis II	PWY-3841	present
Mus musculus	10090	mannitol degradation II	PWY-3861	present
Mus musculus	10090	&beta;-alanine biosynthesis I	PWY-3981	present
Mus musculus	10090	&beta;-alanine biosynthesis III	PWY-3982	present
Mus musculus	10090	putrescine biosynthesis I	PWY-40	present
Mus musculus	10090	glutathione-mediated detoxification	PWY-4061	present
Mus musculus	10090	glutathione redox reactions I	PWY-4081	present
Mus musculus	10090	arsenate detoxification I	PWY-4202	present
Mus musculus	10090	glycerol degradation IV	PWY-4261	present
Mus musculus	10090	aerobic respiration -- electron donor III	PWY-4302	present
Mus musculus	10090	glutamate degradation IV	PWY-4321	present
Mus musculus	10090	proline degradation II	PWY-4561	present
Mus musculus	10090	lipid-dependent phytate biosynthesis II (via Ins(1,3,4)P<sub>3</sub>)	PWY-4562	present
Mus musculus	10090	UDP-D-xylose biosynthesis	PWY-4821	present
Mus musculus	10090	protein citrullination	PWY-4921	present
Mus musculus	10090	citrulline-nitric oxide cycle	PWY-4983	present
Mus musculus	10090	urea cycle	PWY-4984	present
Mus musculus	10090	4-aminobutyrate degradation II	PWY-5022	present
Mus musculus	10090	histidine degradation III	PWY-5030	present
Mus musculus	10090	<i>S</i>-adenosyl-L-methionine cycle	PWY-5041	present
Mus musculus	10090	purine degradation I (aerobic)	PWY-5044	present
Mus musculus	10090	branched-chain &alpha;-keto acid dehydrogenase complex	PWY-5046	present
Mus musculus	10090	glycogen biosynthesis II (from UDP-D-Glucose)	PWY-5067	present
Mus musculus	10090	very long chain fatty acid biosynthesis	PWY-5080	present
Mus musculus	10090	2-ketoglutarate dehydrogenase complex	PWY-5084	present
Mus musculus	10090	lysine biosynthesis VI	PWY-5097	present
Mus musculus	10090	2-methylbutyrate biosynthesis	PWY-5109	present
Mus musculus	10090	sphingolipid biosynthesis (plants)	PWY-5129	present
Mus musculus	10090	fatty acid &beta;-oxidation IV (unsaturated, even number)	PWY-5138	present
Mus musculus	10090	acyl-ACP thioesterase pathway	PWY-5142	present
Mus musculus	10090	fatty acid activation	PWY-5143	present
Mus musculus	10090	oleate biosynthesis I (plants)	PWY-5147	present
Mus musculus	10090	tetrapyrrole biosynthesis I	PWY-5188	present
Mus musculus	10090	sulfite oxidation III	PWY-5278	present
Mus musculus	10090	sulfite oxidation IV	PWY-5326	present
Mus musculus	10090	L-cysteine degradation III	PWY-5329	present
Mus musculus	10090	taurine biosynthesis	PWY-5331	present
Mus musculus	10090	molybdenum cofactor biosynthesis	PWY-5354	present
Mus musculus	10090	pyridine nucleotide cycling (plants)	PWY-5381	present
Mus musculus	10090	methylthiopropionate biosynthesis	PWY-5389	present
Mus musculus	10090	divinyl ether biosynthesis II (13-LOX)	PWY-5409	present
Mus musculus	10090	13-LOX and 13-HPL pathway	PWY-5410	present
Mus musculus	10090	acetone degradation I (to methylglyoxal)	PWY-5451	present
Mus musculus	10090	pyruvate fermentation to ethanol II	PWY-5486	present
Mus musculus	10090	methyl parathion degradation	PWY-5489	present
Mus musculus	10090	paraoxon degradation	PWY-5490	present
Mus musculus	10090	adenosylcobalamin biosynthesis from cobyrinate <i>a,c</i>-diamide II	PWY-5508	present
Mus musculus	10090	adenosylcobalamin biosynthesis from cobyrinate <i>a,c</i>-diamide I	PWY-5509	present
Mus musculus	10090	L-arabinose degradation II	PWY-5515	present
Mus musculus	10090	glucuronate degradation	PWY-5525	present
Mus musculus	10090	acetate formation from acetyl-CoA II	PWY-5535	present
Mus musculus	10090	2-amino-3-carboxymuconate semialdehyde degradation to glutaryl-CoA	PWY-5652	present
Mus musculus	10090	GDP-mannose biosynthesis I	PWY-5657	present
Mus musculus	10090	GDP-mannose biosynthesis II	PWY-5659	present
Mus musculus	10090	pyrimidine ribonucleotides interconversion	PWY-5687	present
Mus musculus	10090	urate degradation to allantoin	PWY-5691	present
Mus musculus	10090	urate biosynthesis	PWY-5695	present
Mus musculus	10090	allantoin degradation to ureidoglycolate I (urea producing)	PWY-5697	present
Mus musculus	10090	capsaicin biosynthesis	PWY-5710	present
Mus musculus	10090	Rubisco shunt	PWY-5723	present
Mus musculus	10090	(5<i>R</i>)-carbapenem biosynthesis	PWY-5737	present
Mus musculus	10090	GDP-6-deoxy-D-talose biosynthesis	PWY-5738	present
Mus musculus	10090	3-hydroxypropionate cycle	PWY-5743	present
Mus musculus	10090	itaconate biosynthesis	PWY-5750	present
Mus musculus	10090	glutamate degradation X	PWY-5766	present
Mus musculus	10090	3-hydroxypropionate/4-hydroxybutyrate cycle	PWY-5789	present
Mus musculus	10090	malonate degradation I (biotin-independent)	PWY-5794	present
Mus musculus	10090	nonaprenyl diphosphate biosynthesis	PWY-5805	present
Mus musculus	10090	usnate biosynthesis	PWY-5810	present
Mus musculus	10090	ubiquinone-8 biosynthesis (eukaryotic)	PWY-5870	present
Mus musculus	10090	ubiquinone-9 biosynthesis (eukaryotic)	PWY-5871	present
Mus musculus	10090	heme degradation	PWY-5874	present
Mus musculus	10090	wax esters biosynthesis I	PWY-5884	present
Mus musculus	10090	wax esters biosynthesis II	PWY-5885	present
Mus musculus	10090	2,3-dihydroxybenzoate biosynthesis	PWY-5901	present
Mus musculus	10090	TCA cycle variation IV	PWY-5913	present
Mus musculus	10090	phycocyanobilin biosynthesis	PWY-5917	present
Mus musculus	10090	glutaminyl-tRNA<sup>gln</sup> biosynthesis via transamidation	PWY-5921	present
Mus musculus	10090	Fe(III)-reduction and Fe(II) transport	PWY-5934	present
Mus musculus	10090	glycogen degradation II	PWY-5941	present
Mus musculus	10090	molybdenum cofactor (sulfide) biosynthesis	PWY-5963	present
Mus musculus	10090	fatty acid biosynthesis initiation III	PWY-5965	present
Mus musculus	10090	fatty acid biosynthesis initiation II	PWY-5966	present
Mus musculus	10090	palmitate biosynthesis II (bacteria and plants)	PWY-5971	present
Mus musculus	10090	stearate biosynthesis I (animals)	PWY-5972	present
Mus musculus	10090	palmitate biosynthesis I (animals)	PWY-5994	present
Mus musculus	10090	oleate biosynthesis II (animals)	PWY-5996	present
Mus musculus	10090	GDP-L-fucose biosynthesis II (from L-fucose)	PWY-6	present
Mus musculus	10090	&gamma;-linolenate biosynthesis II (animals)	PWY-6000	present
Mus musculus	10090	serotonin and melatonin biosynthesis	PWY-6030	present
Mus musculus	10090	bile acid biosynthesis, neutral pathway	PWY-6061	present
Mus musculus	10090	1,25-dihydroxyvitamin D<sub>3</sub> biosynthesis	PWY-6076	present
Mus musculus	10090	L-carnitine biosynthesis	PWY-6100	present
Mus musculus	10090	mitochondrial L-carnitine shuttle pathway	PWY-6111	present
Mus musculus	10090	spermine and spermidine degradation	PWY-6117	present
Mus musculus	10090	GDP-L-fucose biosynthesis I (from GDP-D-mannose)	PWY-66	present
Mus musculus	10090	mevalonate pathway	PWY-922	present
Mus musculus	10090	trehalose degradation II (trehalase)	PWY0-1182	present
Mus musculus	10090	acetate conversion to acetyl-CoA	PWY0-1313	present
Mus musculus	10090	<i>N</i>-acetylneuraminate and <i>N</i>-acetylmannosamine degradation	PWY0-1324	present
Mus musculus	10090	NADH to cytochrome <i>bd</i> oxidase electron transfer	PWY0-1334	present
Mus musculus	10090	NADH to cytochrome <i>bo</i> oxidase electron transfer	PWY0-1335	present
Mus musculus	10090	salvage pathways of pyrimidine ribonucleotides	PWY0-163	present
Mus musculus	10090	pyrimidine deoxyribonucleotides <i>de novo</i> biosynthesis	PWY0-166	present
Mus musculus	10090	salvage pathways of pyrimidine deoxyribonucleotides	PWY0-181	present
Mus musculus	10090	lipoate biosynthesis and incorporation I	PWY0-501	present
Mus musculus	10090	PRPP biosynthesis I	PWY0-662	present
Mus musculus	10090	arginine degradation III (arginine decarboxylase/agmatinase pathway)	PWY0-823	present
Mus musculus	10090	sphingomyelin metabolism	PWY3DJ-11281	present
Mus musculus	10090	sphingosine and sphingosine-1-phosphate metabolism	PWY3DJ-11470	present
Mus musculus	10090	ceramide biosynthesis	PWY3DJ-12	present
Mus musculus	10090	L-ascorbate biosynthesis VI	PWY3DJ-35471	present
Mus musculus	10090	ubiquinone-6 biosynthesis (eukaryotic)	PWY3O-19	present
Mus musculus	10090	tyrosine degradation III	PWY3O-4108	present
Mus musculus	10090	nicotine degradation II	PWY66-201	present
Mus musculus	10090	oxidative ethanol degradation I	PWY66-21	present
Mus musculus	10090	nicotine degradation III	PWY66-221	present
Mus musculus	10090	bupropion degradation	PWY66-241	present
Mus musculus	10090	catecholamine biosynthesis	PWY66-301	present
Mus musculus	10090	acetyl-CoA biosynthesis (from pyruvate)	PYRUVDEHYD-PWY	present
Mus musculus	10090	ribose degradation	RIBOKIN-PWY	present
Mus musculus	10090	salvage pathways of adenine, hypoxanthine, and their nucleosides	SALVADEHYPOX-PWY	present
Mus musculus	10090	salvage pathways of guanine, xanthine, and their nucleosides	SALVPURINE2-PWY	present
Mus musculus	10090	S-adenosylmethionine biosynthesis	SAM-PWY	present
Mus musculus	10090	L-serine degradation	SERDEG-PWY	present
Mus musculus	10090	serine biosynthesis	SERSYN-PWY	present
Mus musculus	10090	sphingolipid metabolism	SPHINGOLIPID-SYN-PWY	present
Mus musculus	10090	TCA cycle	TCA	present
Mus musculus	10090	thioredoxin pathway	THIOREDOX-PWY	present
Mus musculus	10090	threonine degradation III (to methylglyoxal)	THRDLCTCAT-PWY	present
Mus musculus	10090	triacylglycerol biosynthesis	TRIGLSYN-PWY	present
Mus musculus	10090	tRNA charging pathway	TRNA-CHARGING-PWY	present
Mus musculus	10090	tyrosine degradation I	TYRFUMCAT-PWY	present
Mus musculus	10090	tyrosine biosynthesis I	TYRSYN	present
Mus musculus	10090	ubiquinone-8 biosynthesis (prokaryotic)	UBISYN-PWY	present
Mus musculus	10090	UDP-<i>N</i>-acetyl-D-glucosamine biosynthesis II	UDPNACETYLGALSYN-PWY	present
Mus musculus	10090	1,2-dichloroethane degradation	12DICHLORETHDEG-PWY	absent
Mus musculus	10090	1,4-dichlorobenzene degradation	14DICHLORBENZDEG-PWY	absent
Mus musculus	10090	anthranilate degradation III (anaerobic)	2AMINOBENZDEG-PWY	absent
Mus musculus	10090	4-hydroxyphenylacetate degradation	3-HYDROXYPHENYLACETATE-DEGRADATION-PWY	absent
Mus musculus	10090	4-hydroxymandelate degradation	4-HYDROXYMANDELATE-DEGRADATION-PWY	absent
Mus musculus	10090	4-toluenecarboxylate degradation	4TOLCARBDEG-PWY	absent
Mus musculus	10090	cholate degradation	7ALPHADEHYDROX-PWY	absent
Mus musculus	10090	aerobactin biosynthesis	AEROBACTINSYN-PWY	absent
Mus musculus	10090	alanine degradation II (to D-lactate)	ALACAT2-PWY	absent
Mus musculus	10090	alanine degradation I	ALADEG-PWY	absent
Mus musculus	10090	two-component alkanesulfonate monooxygenase	ALKANEMONOX-PWY	absent
Mus musculus	10090	ammonia oxidation I (aerobic)	AMMOXID-PWY	absent
Mus musculus	10090	phenylalanine degradation II (anaerobic)	ANAPHENOXI-PWY	absent
Mus musculus	10090	L-arabinose degradation I	ARABCAT-PWY	absent
Mus musculus	10090	arginine degradation IV (arginine decarboxylase/agmatine deiminase pathway)	ARGDEG-III-PWY	absent
Mus musculus	10090	arginine degradation X (arginine monooxygenase pathway)	ARGDEG-V-PWY	absent
Mus musculus	10090	arginine biosynthesis IV	ARGININE-SYN4-PWY	absent
Mus musculus	10090	chorismate biosynthesis	ARO-PWY	absent
Mus musculus	10090	asparagine biosynthesis II	ASPARAGINESYN-PWY	absent
Mus musculus	10090	aspartate biosynthesis	ASPARTATESYN-PWY	absent
Mus musculus	10090	cyanide detoxification	ASPSYNII-PWY	absent
Mus musculus	10090	arginine degradation II (AST pathway)	AST-PWY	absent
Mus musculus	10090	biotin biosynthesis I	BIOTIN-SYNTHESIS-PWY	absent
Mus musculus	10090	camalexin biosynthesis	CAMALEXIN-SYN	absent
Mus musculus	10090	carnitine degradation I	CARNMET-PWY	absent
Mus musculus	10090	catechol degradation to &beta;-ketoadipate	CATECHOL-ORTHO-CLEAVAGE-PWY	absent
Mus musculus	10090	benzoyl-CoA degradation II (anaerobic)	CENTBENZCOA-PWY	absent
Mus musculus	10090	choline degradation I	CHOLINE-BETAINE-ANA-PWY	absent
Mus musculus	10090	cyclohexanol degradation	CYCLOHEXANOL-OXIDATION-PWY	absent
Mus musculus	10090	cysteine biosynthesis I	CYSTSYN-PWY	absent
Mus musculus	10090	D-arabinose degradation I	DARABCATK12-PWY	absent
Mus musculus	10090	nitrate reduction I (denitrification)	DENITRIFICATION-PWY	absent
Mus musculus	10090	benzenesulfonate degradation	DESULFONATION-PWY	absent
Mus musculus	10090	glucose degradation (oxidative)	DHGLUCONATE-PYR-CAT-PWY	absent
Mus musculus	10090	sulfate reduction III (dissimilatory)	DISSULFRED-PWY	absent
Mus musculus	10090	Entner-Doudoroff pathway I	ENTNER-DOUDOROFF-PWY	absent
Mus musculus	10090	ethylene biosynthesis from methionine	ETHYL-PWY	absent
Mus musculus	10090	ethanol degradation	ETOH-ACETYLCOA-ANA-PWY	absent
Mus musculus	10090	fatty acid elongation -- saturated	FASYN-ELONG-PWY	absent
Mus musculus	10090	fluorene degradation I	FLUORENE-DEG-9-ONE-PWY	absent
Mus musculus	10090	formaldehyde oxidation IV (thiol-independent)	FORMASS-PWY	absent
Mus musculus	10090	fucose degradation	FUCCAT-PWY	absent
Mus musculus	10090	D-galactarate degradation	GALACTARDEG-PWY	absent
Mus musculus	10090	D-galactonate degradation	GALACTCAT-PWY	absent
Mus musculus	10090	galactitol degradation	GALACTITOLCAT-PWY	absent
Mus musculus	10090	D-galacturonate degradation	GALACTUROCAT-PWY	absent
Mus musculus	10090	galactose degradation I	GALDEG-PWY	absent
Mus musculus	10090	<i>D</i>-glucarate degradation	GLUCARDEG-PWY	absent
Mus musculus	10090	&beta;-D-glucuronide and D-glucuronate degradation	GLUCUROCAT-PWY	absent
Mus musculus	10090	glutamate biosynthesis IV	GLUGLNSYN-PWY	absent
Mus musculus	10090	glutamine degradation II	GLUTAMINEFUM-PWY	absent
Mus musculus	10090	glutamate biosynthesis I	GLUTSYN-PWY	absent
Mus musculus	10090	glutamate biosynthesis III	GLUTSYNIII-PWY	absent
Mus musculus	10090	glycerol degradation II	GLYCEROLMETAB-PWY	absent
Mus musculus	10090	glycine degradation	GLYCGREAT-PWY	absent
Mus musculus	10090	glycine biosynthesis II	GLYCINE-SYN2-PWY	absent
Mus musculus	10090	glycolate and glyoxylate degradation II	GLYOXDEG-PWY	absent
Mus musculus	10090	3-phenylpropionate and 3-(3-hydroxyphenyl)propionate degradation to 2-oxopent-4-enoate	HCAMHPDEG-PWY	absent
Mus musculus	10090	heme biosynthesis from uroporphyrinogen II	HEMESYN2-PWY	absent
Mus musculus	10090	histidine degradation IV	HISTDEG-PWY	absent
Mus musculus	10090	histidine biosynthesis	HISTSYN-PWY	absent
Mus musculus	10090	homoserine biosynthesis	HOMOSERSYN-PWY	absent
Mus musculus	10090	isoleucine degradation I	ILEUDEG-PWY	absent
Mus musculus	10090	isoleucine biosynthesis I (from threonine)	ILEUSYN-PWY	absent
Mus musculus	10090	KDO<sub>2</sub>-lipid A biosynthesis I	KDO-LIPASYN-PWY	absent
Mus musculus	10090	KDO transfer to lipid IV<SUB>A</SUB>	KDOSYN-PWY	absent
Mus musculus	10090	lactose and galactose degradation I	LACTOSECAT-PWY	absent
Mus musculus	10090	leucine degradation I	LEU-DEG2-PWY	absent
Mus musculus	10090	Lipid A-core biosynthesis	LIPA-CORESYN-PWY	absent
Mus musculus	10090	lysine degradation III	LYSDEGII-PWY	absent
Mus musculus	10090	L-lyxose degradation	LYXMET-PWY	absent
Mus musculus	10090	<I>m</I>-cresol degradation	M-CRESOL-DEGRADATION-PWY	absent
Mus musculus	10090	aspartate degradation II	MALATE-ASPARTATE-SHUTTLE-PWY	absent
Mus musculus	10090	maltose degradation	MALTOSECAT-PWY	absent
Mus musculus	10090	mannitol degradation I	MANNIDEG-PWY	absent
Mus musculus	10090	menaquinone-8 biosynthesis	MENAQUINONESYN-PWY	absent
Mus musculus	10090	methanogenesis from acetate	METH-ACETATE-PWY	absent
Mus musculus	10090	methanogenesis from CO<SUB>2</SUB>	METHANOGENESIS-PWY	absent
Mus musculus	10090	methyl-coenzyme M reduction to methane	METHFORM-PWY	absent
Mus musculus	10090	methionine degradation I (to homocysteine)	METHIONINE-DEG1-PWY	absent
Mus musculus	10090	nitrogen fixation	N2FIX-PWY	absent
Mus musculus	10090	lipid-A-precursor biosynthesis	NAGLIPASYN-PWY	absent
Mus musculus	10090	methylerythritol phosphate pathway	NONMEVIPP-PWY	absent
Mus musculus	10090	nopaline degradation	NOPALINEDEG-PWY	absent
Mus musculus	10090	octopine degradation	OCTOPINEDEG-PWY	absent
Mus musculus	10090	ornithine degradation (proline biosynthesis)	ORN-AMINOPENTANOATE-CAT-PWY	absent
Mus musculus	10090	ectoine biosynthesis	P101-PWY	absent
Mus musculus	10090	TCA cycle variation I	P105-PWY	absent
Mus musculus	10090	atrazine degradation I (aerobic)	P141-PWY	absent
Mus musculus	10090	pyruvate fermentation to acetate I	P142-PWY	absent
Mus musculus	10090	nicotine degradation I	P181-PWY	absent
Mus musculus	10090	catechol degradation to 2-oxopent-4-enoate I	P183-PWY	absent
Mus musculus	10090	formaldehyde assimilation III (dihydroxyacetone cycle)	P185-PWY	absent
Mus musculus	10090	2'-(5'-phosphoribosyl)-3'-dephospho-CoA biosynthesis I (citrate lyase)	P2-PWY	absent
Mus musculus	10090	nitroglycerin degradation	P201-PWY	absent
Mus musculus	10090	sulfur disproportionation I (anaerobic)	P203-PWY	absent
Mus musculus	10090	pentose phosphate pathway (partial)	P21-PWY	absent
Mus musculus	10090	octane oxidation	P221-PWY	absent
Mus musculus	10090	sulfide oxidation I (sulfide-quinone reductase)	P222-PWY	absent
Mus musculus	10090	sulfide oxidation III (siroheme sulfite reductase)	P223-PWY	absent
Mus musculus	10090	coenzyme B biosynthesis	P241-PWY	absent
Mus musculus	10090	coenzyme M biosynthesis	P261-PWY	absent
Mus musculus	10090	3-phenylpropionate degradation	P281-PWY	absent
Mus musculus	10090	nitrite oxidation	P282-PWY	absent
Mus musculus	10090	hydrogen oxidation I (aerobic)	P283-PWY	absent
Mus musculus	10090	galena oxidation	P301-PWY	absent
Mus musculus	10090	L-sorbose degradation	P302-PWY	absent
Mus musculus	10090	ammonia oxidation II (anaerobic)	P303-PWY	absent
Mus musculus	10090	benzoyl-CoA degradation III (anaerobic)	P321-PWY	absent
Mus musculus	10090	orcinol degradation	P342-PWY	absent
Mus musculus	10090	acrylonitrile degradation	P344-PWY	absent
Mus musculus	10090	aldoxime degradation	P345-PWY	absent
Mus musculus	10090	cyanide degradation	P401-PWY	absent
Mus musculus	10090	4-nitrotoluene degradation I	P421-PWY	absent
Mus musculus	10090	adamantanone degradation	P481-PWY	absent
Mus musculus	10090	arsonoacetate degradation	P482-PWY	absent
Mus musculus	10090	phosphonoacetate degradation	P483-PWY	absent
Mus musculus	10090	stachydrine degradation	P561-PWY	absent
Mus musculus	10090	<I>myo</I>-inositol degradation	P562-PWY	absent
Mus musculus	10090	thiocyanate degradation I	P581-PWY	absent
Mus musculus	10090	phenylmercury acetate degradation	P641-PWY	absent
Mus musculus	10090	dibenzofuran degradation	P662-PWY	absent
Mus musculus	10090	pantothenate biosynthesis I	PANTO-PWY	absent
Mus musculus	10090	parathion degradation	PARATHION-DEGRADATION-PWY	absent
Mus musculus	10090	tetrachloroethene degradation	PCEDEG-PWY	absent
Mus musculus	10090	pentachlorophenol degradation	PCPDEG-PWY	absent
Mus musculus	10090	phenol degradation II (anaerobic)	PHENOLDEG-PWY	absent
Mus musculus	10090	phenylalanine biosynthesis I	PHESYN	absent
Mus musculus	10090	phosphonate degradation	PHOSPHONOTASE-PWY	absent
Mus musculus	10090	ppGpp biosynthesis	PPGPPMET-PWY	absent
Mus musculus	10090	protocatechuate degradation II (ortho-cleavage pathway)	PROTOCATECHUATE-ORTHO-CLEAVAGE-PWY	absent
Mus musculus	10090	proline degradation I	PROUT-PWY	absent
Mus musculus	10090	putrescine degradation I	PUTDEG-PWY	absent
Mus musculus	10090	lathyrine biosynthesis	PWY-1	absent
Mus musculus	10090	cellulose biosynthesis	PWY-1001	absent
Mus musculus	10090	gibberellin inactivation	PWY-102	absent
Mus musculus	10090	homogalacturonan biosynthesis	PWY-1061	absent
Mus musculus	10090	homogalacturonan degradation	PWY-1081	absent
Mus musculus	10090	lupeol biosynthesis	PWY-112	absent
Mus musculus	10090	suberin biosynthesis	PWY-1121	absent
Mus musculus	10090	xanthophyll cycle	PWY-1141	absent
Mus musculus	10090	coniferin metabolism	PWY-116	absent
Mus musculus	10090	carbon disulfide oxidation I (anaerobic)	PWY-1164	absent
Mus musculus	10090	homomethionine biosynthesis	PWY-1186	absent
Mus musculus	10090	glucosinolate biosynthesis from homomethionine	PWY-1187	absent
Mus musculus	10090	pentaketide chromone biosynthesis	PWY-12	absent
Mus musculus	10090	taurine degradation I	PWY-1263	absent
Mus musculus	10090	taurine degradation II	PWY-1264	absent
Mus musculus	10090	CMP-KDO biosynthesis I	PWY-1269	absent
Mus musculus	10090	sulfoacetaldehyde degradation I	PWY-1281	absent
Mus musculus	10090	phenylacetate degradation II (anaerobic)	PWY-1341	absent
Mus musculus	10090	fluorene degradation II	PWY-1381	absent
Mus musculus	10090	<i>m</i>-xylene degradation (anaerobic)	PWY-142	absent
Mus musculus	10090	mandelate degradation I	PWY-1501	absent
Mus musculus	10090	methane oxidation to methanol	PWY-1641	absent
Mus musculus	10090	methanol and methylamine oxidation to formaldehyde	PWY-1701	absent
Mus musculus	10090	formaldehyde oxidation V (tetrahydrofolate pathway)	PWY-1722	absent
Mus musculus	10090	formaldehyde oxidation VI (H<sub>4</sub>MPT pathway)	PWY-1723	absent
Mus musculus	10090	IAA conjugate biosynthesis I	PWY-1741	absent
Mus musculus	10090	&beta;-alanine degradation II	PWY-1781	absent
Mus musculus	10090	IAA conjugate biosynthesis II	PWY-1782	absent
Mus musculus	10090	IAA biosynthesis II	PWY-1822	absent
Mus musculus	10090	formate oxidation to CO<sub>2</sub>	PWY-1881	absent
Mus musculus	10090	aurone biosynthesis	PWY-1901	absent
Mus musculus	10090	IAA degradation I	PWY-1961	absent
Mus musculus	10090	IAA degradation II	PWY-1962	absent
Mus musculus	10090	IAA degradation III	PWY-1981	absent
Mus musculus	10090	putrescine degradation IV	PWY-2	absent
Mus musculus	10090	isoflavonoid biosynthesis I	PWY-2002	absent
Mus musculus	10090	IAA degradation IV	PWY-2021	absent
Mus musculus	10090	isoflavonoid biosynthesis II	PWY-2083	absent
Mus musculus	10090	free phenylpropanoid acid biosynthesis	PWY-2181	absent
Mus musculus	10090	pterocarpan biosynthesis	PWY-2321	absent
Mus musculus	10090	daidzein conjugates interconversion	PWY-2343	absent
Mus musculus	10090	genistein conjugates interconversion	PWY-2345	absent
Mus musculus	10090	4-nitrobenzoate degradation	PWY-2381	absent
Mus musculus	10090	indole-3-acetate degradation to anthranilate	PWY-2421	absent
Mus musculus	10090	medicarpin biosynthesis	PWY-2463	absent
Mus musculus	10090	maackiain biosynthesis	PWY-2464	absent
Mus musculus	10090	pisatin biosynthesis	PWY-2467	absent
Mus musculus	10090	benzoate degradation I (aerobic)	PWY-2503	absent
Mus musculus	10090	medicarpin conjugates interconversion	PWY-2561	absent
Mus musculus	10090	isethionate degradation	PWY-2601	absent
Mus musculus	10090	trehalose biosynthesis IV	PWY-2622	absent
Mus musculus	10090	<i>trans</i>-zeatin biosynthesis	PWY-2681	absent
Mus musculus	10090	maackiain conjugates interconversion	PWY-2701	absent
Mus musculus	10090	trehalose degradation III	PWY-2721	absent
Mus musculus	10090	fatty acid &omega;-oxidation	PWY-2724	absent
Mus musculus	10090	glyceollin biosynthesis I	PWY-2761	absent
Mus musculus	10090	glyceollin biosynthesis II	PWY-2762	absent
Mus musculus	10090	glucosinolate biosynthesis from phenylalanine	PWY-2821	absent
Mus musculus	10090	benzoate degradation II (aerobic and anaerobic)	PWY-283	absent
Mus musculus	10090	cytokinins degradation	PWY-2841	absent
Mus musculus	10090	biochanin A conjugates interconversion	PWY-2861	absent
Mus musculus	10090	cytokinins 7-<i>N</i>-glucoside biosynthesis	PWY-2881	absent
Mus musculus	10090	cytokinins 9-<i>N</i>-glucoside biosynthesis	PWY-2901	absent
Mus musculus	10090	cytokinins-<i>O</i>-glucoside biosynthesis	PWY-2902	absent
Mus musculus	10090	formononetin conjugates interconversion	PWY-2904	absent
Mus musculus	10090	capsidiol biosynthesis	PWY-2921	absent
Mus musculus	10090	sesquiterpenoid phytoalexins biosynthesis	PWY-2961	absent
Mus musculus	10090	diterpene phytoalexins precursors biosynthesis	PWY-2981	absent
Mus musculus	10090	putrescine degradation V	PWY-3	absent
Mus musculus	10090	cyclohexane-1-carboxylate degradation (anaerobic)	PWY-301	absent
Mus musculus	10090	linamarin biosynthesis	PWY-3022	absent
Mus musculus	10090	monoterpene biosynthesis	PWY-3041	absent
Mus musculus	10090	phaseollin biosynthesis	PWY-3042	absent
Mus musculus	10090	menthol biosynthesis	PWY-3061	absent
Mus musculus	10090	canavanine degradation	PWY-31	absent
Mus musculus	10090	flavonol biosynthesis	PWY-3101	absent
Mus musculus	10090	linamarin degradation	PWY-3121	absent
Mus musculus	10090	IAA biosynthesis VI (via indole-3-acetamide)	PWY-3161	absent
Mus musculus	10090	tryptophan degradation VI (via tryptamine)	PWY-3181	absent
Mus musculus	10090	cutin biosynthesis	PWY-321	absent
Mus musculus	10090	UDP-L-rhamnose biosynthesis	PWY-3261	absent
Mus musculus	10090	sinapate ester biosynthesis	PWY-3301	absent
Mus musculus	10090	choline biosynthesis I	PWY-3385	absent
Mus musculus	10090	tyrosine biosynthesis II	PWY-3461	absent
Mus musculus	10090	phenylalanine biosynthesis II	PWY-3462	absent
Mus musculus	10090	choline biosynthesis II	PWY-3542	absent
Mus musculus	10090	carnitine degradation II	PWY-3602	absent
Mus musculus	10090	phenylpropanoid biosynthesis	PWY-361	absent
Mus musculus	10090	biotin biosynthesis II	PWY-3701	absent
Mus musculus	10090	choline degradation II	PWY-3721	absent
Mus musculus	10090	berberine biosynthesis	PWY-3901	absent
Mus musculus	10090	pantothenate biosynthesis II	PWY-3961	absent
Mus musculus	10090	UDP-D-galacturonate biosynthesis II (from D-galacturonate)	PWY-4	absent
Mus musculus	10090	asparagine degradation II	PWY-4002	absent
Mus musculus	10090	glycolipid biosynthesis	PWY-401	absent
Mus musculus	10090	&beta;-alanine betaine biosynthesis	PWY-4021	absent
Mus musculus	10090	sorbitol degradation	PWY-4101	absent
Mus musculus	10090	glutathionylspermidine biosynthesis	PWY-4121	absent
Mus musculus	10090	DIBOA / DIMBOA biosynthesis	PWY-4161	absent
Mus musculus	10090	glutathione amide metabolism	PWY-4181	absent
Mus musculus	10090	volatile cinnamoic ester biosynthesis	PWY-4201	absent
Mus musculus	10090	volatile benzenoid ester biosynthesis	PWY-4203	absent
Mus musculus	10090	proline biosynthesis IV	PWY-4281	absent
Mus musculus	10090	putrescine biosynthesis II	PWY-43	absent
Mus musculus	10090	glutamate biosynthesis V	PWY-4341	absent
Mus musculus	10090	methionine salvage pathway	PWY-4361	absent
Mus musculus	10090	fatty acid biosynthesis initiation I	PWY-4381	absent
Mus musculus	10090	benzoxazinoid glucosides biosynthesis	PWY-4401	absent
Mus musculus	10090	curcumin glucoside biosynthesis	PWY-4421	absent
Mus musculus	10090	DIMBOA-glucoside degradation	PWY-4441	absent
Mus musculus	10090	arsenite oxidation (respiratory)	PWY-4521	absent
Mus musculus	10090	arsenate reduction (respiratory)	PWY-4601	absent
Mus musculus	10090	arsenate detoxification II	PWY-4621	absent
Mus musculus	10090	phytate degradation I	PWY-4702	absent
Mus musculus	10090	creatinine degradation III	PWY-4741	absent
Mus musculus	10090	phytate degradation II	PWY-4781	absent
Mus musculus	10090	aloesone biosynthesis	PWY-4801	absent
Mus musculus	10090	ethylbenzene degradation (anaerobic)	PWY-481	absent
Mus musculus	10090	UDP-D-glucuronate biosynthesis (from <i>myo</i>-inositol)	PWY-4841	absent
Mus musculus	10090	UDP-D-galacturonate biosynthesis I (from UDP-D-glucuronate)	PWY-4861	absent
Mus musculus	10090	6-methoxymellein biosynthesis	PWY-4922	absent
Mus musculus	10090	cyclopropane and cyclopropene fatty acid biosynthesis	PWY-4942	absent
Mus musculus	10090	&beta;-pyrazole-1-ylalanine biosynthesis	PWY-4961	absent
Mus musculus	10090	mimosine biosynthesis	PWY-4985	absent
Mus musculus	10090	canavanine biosynthesis	PWY-5	absent
Mus musculus	10090	tetrahydroxyxanthone biosynthesis (from benzoate)	PWY-5001	absent
Mus musculus	10090	tetrahydroxyxanthone biosynthesis (from 3-hydroxybenzoate)	PWY-5002	absent
Mus musculus	10090	willardiine and isowillardiine biosynthesis	PWY-5021	absent
Mus musculus	10090	arginine degradation XI	PWY-5024	absent
Mus musculus	10090	IAA biosynthesis IV	PWY-5025	absent
Mus musculus	10090	IAA biosynthesis V	PWY-5026	absent
Mus musculus	10090	phylloquinone biosynthesis	PWY-5027	absent
Mus musculus	10090	imidazole-lactate degradation	PWY-5029	absent
Mus musculus	10090	histidine degradation V	PWY-5031	absent
Mus musculus	10090	<i>ent</i>-kaurene biosynthesis	PWY-5032	absent
Mus musculus	10090	nicotinate degradation II	PWY-5033	absent
Mus musculus	10090	GA<sub>12</sub> biosynthesis	PWY-5034	absent
Mus musculus	10090	gibberellin biosynthesis III (early C-13 hydroxylation)	PWY-5035	absent
Mus musculus	10090	gibberellin biosynthesis II (early C-3 hydroxylation)	PWY-5036	absent
Mus musculus	10090	caffeine biosynthesis I	PWY-5037	absent
Mus musculus	10090	caffeine biosynthesis II (via paraxanthine)	PWY-5038	absent
Mus musculus	10090	theobromine biosynthesis I	PWY-5039	absent
Mus musculus	10090	theobromine biosynthesis II (via xanthine)	PWY-5040	absent
Mus musculus	10090	pinosylvin metabolism	PWY-5045	absent
Mus musculus	10090	gibberellin biosynthesis IV (<i>Gibberella fujikuroi</i>)	PWY-5047	absent
Mus musculus	10090	nicotinate degradation III	PWY-5055	absent
Mus musculus	10090	valine degradation II	PWY-5057	absent
Mus musculus	10090	pinobanksin biosynthesis	PWY-5059	absent
Mus musculus	10090	luteolin biosynthesis	PWY-5060	absent
Mus musculus	10090	6,7,4'-trihydroxyisoflavone biosynthesis	PWY-5061	absent
Mus musculus	10090	phytyl diphosphate biosynthesis	PWY-5063	absent
Mus musculus	10090	chlorophyll <i>a</i> biosynthesis II	PWY-5064	absent
Mus musculus	10090	chlorophyll cycle	PWY-5068	absent
Mus musculus	10090	gibberellin biosynthesis I (non C-3, non C-13 hydroxylation)	PWY-5070	absent
Mus musculus	10090	leucine degradation II	PWY-5075	absent
Mus musculus	10090	leucine degradation III	PWY-5076	absent
Mus musculus	10090	isoleucine degradation II	PWY-5078	absent
Mus musculus	10090	tryptophan degradation VIII (to tryptophol)	PWY-5081	absent
Mus musculus	10090	chlorophyll <i>a</i> biosynthesis I	PWY-5086	absent
Mus musculus	10090	glutamate degradation VI (to pyruvate)	PWY-5087	absent
Mus musculus	10090	naringenin glycoside biosynthesis	PWY-5094	absent
Mus musculus	10090	chlorophyll <i>a</i> degradation	PWY-5098	absent
Mus musculus	10090	hesperitin glycoside biosynthesis	PWY-5105	absent
Mus musculus	10090	phytol salvage pathway	PWY-5107	absent
Mus musculus	10090	trigonelline biosynthesis	PWY-5110	absent
Mus musculus	10090	CMP-KDO biosynthesis II (from D-arabinose 5-phosphate)	PWY-5111	absent
Mus musculus	10090	UDP-D-apiose biosynthesis (from UDP-D-glucuronate)	PWY-5113	absent
Mus musculus	10090	GDP-L-galactose biosynthesis	PWY-5115	absent
Mus musculus	10090	sakuranetin biosynthesis	PWY-5116	absent
Mus musculus	10090	ponciretin biosynthesis	PWY-5118	absent
Mus musculus	10090	acacetin biosynthesis	PWY-5119	absent
Mus musculus	10090	anthocyanin biosynthesis (pelargonidin 3-O-glucoside, cyanidin 3-O-glucoside)	PWY-5125	absent
Mus musculus	10090	humulone biosynthesis	PWY-5132	absent
Mus musculus	10090	cohumulone biosynthesis	PWY-5133	absent
Mus musculus	10090	xanthohumol biosynthesis	PWY-5135	absent
Mus musculus	10090	pelargonidin conjugates biosynthesis	PWY-5139	absent
Mus musculus	10090	leucodelphinidin biosynthesis	PWY-5152	absent
Mus musculus	10090	anthocyanin biosynthesis (delphinidin 3-O-glucoside)	PWY-5153	absent
Mus musculus	10090	&beta;-alanine biosynthesis IV	PWY-5155	absent
Mus musculus	10090	4-hydroxyproline degradation II	PWY-5159	absent
Mus musculus	10090	rose anthocyanin biosynthesis	PWY-5160	absent
Mus musculus	10090	6'-deoxychalcone metabolism	PWY-5161	absent
Mus musculus	10090	2-oxopentenoate degradation	PWY-5162	absent
Mus musculus	10090	<I>p</I>-cumate degradation to 2-oxopent-4-enoate	PWY-5163	absent
Mus musculus	10090	4-toluenesulfonate degradation II	PWY-5165	absent
Mus musculus	10090	ferulate and sinapate biosynthesis	PWY-5168	absent
Mus musculus	10090	cyanurate degradation	PWY-5169	absent
Mus musculus	10090	melamine degradation	PWY-5170	absent
Mus musculus	10090	<i>N</i>-cyclopropylmelamine degradation	PWY-5171	absent
Mus musculus	10090	capsanthin and capsorubin biosynthesis	PWY-5174	absent
Mus musculus	10090	lactucaxanthin biosynthesis	PWY-5175	absent
Mus musculus	10090	siroheme biosynthesis	PWY-5194	absent
Mus musculus	10090	factor 430 biosynthesis	PWY-5196	absent
Mus musculus	10090	lactate biosynthesis	PWY-5197	absent
Mus musculus	10090	factor 420 biosynthesis	PWY-5198	absent
Mus musculus	10090	factor 420 polyglutamylation	PWY-5199	absent
Mus musculus	10090	coenzyme B/coenzyme M regeneration	PWY-5207	absent
Mus musculus	10090	methyl-coenzyme M oxidation to CO<sub>2</sub>	PWY-5209	absent
Mus musculus	10090	methanogenesis from methylamine	PWY-5247	absent
Mus musculus	10090	methanogenesis from dimethylamine	PWY-5248	absent
Mus musculus	10090	methanogenesis from trimethylamine	PWY-5250	absent
Mus musculus	10090	methanofuran biosynthesis	PWY-5254	absent
Mus musculus	10090	methanogenesis from dimethylsulfide	PWY-5258	absent
Mus musculus	10090	methanogenesis from methanethiol	PWY-5259	absent
Mus musculus	10090	methanogenesis from methylthiopropionate	PWY-5260	absent
Mus musculus	10090	methanogenesis from tetramethylammonium	PWY-5261	absent
Mus musculus	10090	peptidoglycan biosynthesis II	PWY-5265	absent
Mus musculus	10090	salvianin biosynthesis	PWY-5268	absent
Mus musculus	10090	abscisic acid glucose ester biosynthesis	PWY-5272	absent
Mus musculus	10090	sulfide oxidation II (sulfide dehydrogenase)	PWY-5274	absent
Mus musculus	10090	sulfite oxidation I (sulfite oxidoreductase)	PWY-5276	absent
Mus musculus	10090	thiosulfate disproportionation I (thiol-dependent)	PWY-5277	absent
Mus musculus	10090	sulfite oxidation II	PWY-5279	absent
Mus musculus	10090	lysine degradation IV	PWY-5280	absent
Mus musculus	10090	shisonin biosynthesis	PWY-5284	absent
Mus musculus	10090	anthocyanidin sophoroside metabolism	PWY-5286	absent
Mus musculus	10090	astaxanthin biosynthesis	PWY-5288	absent
Mus musculus	10090	vindoline and vinblastine biosynthesis	PWY-5292	absent
Mus musculus	10090	ternatin C5 biosynthesis	PWY-5295	absent
Mus musculus	10090	thiosulfate oxidation II (multienzyme complex)	PWY-5296	absent
Mus musculus	10090	siroheme amide biosynthesis	PWY-5297	absent
Mus musculus	10090	sulfur disproportionation II (aerobic)	PWY-5302	absent
Mus musculus	10090	thiosulfate oxidation III (via tetrathionate)	PWY-5303	absent
Mus musculus	10090	bixin biosynthesis	PWY-5305	absent
Mus musculus	10090	gentiodelphin biosynthesis	PWY-5307	absent
Mus musculus	10090	nicotine biosynthesis	PWY-5316	absent
Mus musculus	10090	hyoscyamine and scopolamine biosynthesis	PWY-5317	absent
Mus musculus	10090	calystegine biosynthesis	PWY-5318	absent
Mus musculus	10090	coumarin metabolism (to melilotic acid)	PWY-5319	absent
Mus musculus	10090	kaempferol glucoside biosynthesis (Arabidopsis)	PWY-5320	absent
Mus musculus	10090	quercetin glucoside biosynthesis (Arabidopsis)	PWY-5321	absent
Mus musculus	10090	sulfur reduction I	PWY-5332	absent
Mus musculus	10090	tetrathionate oxidation	PWY-5334	absent
Mus musculus	10090	carbon disulfide oxidation II (aerobic)	PWY-5336	absent
Mus musculus	10090	stachyose biosynthesis	PWY-5337	absent
Mus musculus	10090	galactosylcyclitol biosynthesis	PWY-5338	absent
Mus musculus	10090	chalcone 2'-<i>O</i>-glucoside biosynthesis	PWY-5339	absent
Mus musculus	10090	ajugose biosynthesis I (galactinol-dependent)	PWY-5342	absent
Mus musculus	10090	ajugose biosynthesis II (galactinol-independent)	PWY-5343	absent
Mus musculus	10090	homocysteine biosynthesis	PWY-5344	absent
Mus musculus	10090	kaempferol triglucoside biosynthesis	PWY-5348	absent
Mus musculus	10090	thiosulfate disproportionation II (non thiol-dependent)	PWY-5352	absent
Mus musculus	10090	arachidonate and eicosapentaenoate biosynthesis	PWY-5353	absent
Mus musculus	10090	nitroethane degradation	PWY-5355	absent
Mus musculus	10090	tetrathionate reduction I (to thiosulfate)	PWY-5358	absent
Mus musculus	10090	tetrathionate reductiuon II (to trithionate)	PWY-5359	absent
Mus musculus	10090	&Delta;5-eicosenoate biosynthesis	PWY-5361	absent
Mus musculus	10090	&Delta;6-hexadecenoate biosynthesis	PWY-5362	absent
Mus musculus	10090	chrysin biosynthesis	PWY-5363	absent
Mus musculus	10090	linear furanocoumarin biosynthesis	PWY-5365	absent
Mus musculus	10090	dimorphecolate biosynthesis	PWY-5368	absent
Mus musculus	10090	carbon tetrachloride degradation I	PWY-5370	absent
Mus musculus	10090	chrysophanol biosynthesis	PWY-5371	absent
Mus musculus	10090	calendate biosynthesis	PWY-5373	absent
Mus musculus	10090	punicic acid biosynthesis	PWY-5374	absent
Mus musculus	10090	&alpha;-eleostearic acid biosynthesis	PWY-5375	absent
Mus musculus	10090	&alpha;-amyrin biosynthesis	PWY-5377	absent
Mus musculus	10090	B series fagopyritols biosynthesis	PWY-5379	absent
Mus musculus	10090	A series fagopyritols biosynthesis	PWY-5380	absent
Mus musculus	10090	hydrogen oxidation II (aerobic)	PWY-5382	absent
Mus musculus	10090	N-glucosylnicotinate metabolism	PWY-5388	absent
Mus musculus	10090	rutin biosynthesis	PWY-5390	absent
Mus musculus	10090	syringetin biosynthesis	PWY-5391	absent
Mus musculus	10090	raspberry ketone biosynthesis	PWY-5393	absent
Mus musculus	10090	crocetin biosynthesis	PWY-5397	absent
Mus musculus	10090	crocetin esters biosynthesis	PWY-5398	absent
Mus musculus	10090	divinyl ether biosynthesis I (9-LOX)	PWY-5406	absent
Mus musculus	10090	9-LOX and 9-HPL pathway	PWY-5408	absent
Mus musculus	10090	phenol degradation I (aerobic)	PWY-5418	absent
Mus musculus	10090	catechol degradation to 2-oxopent-4-enoate II	PWY-5419	absent
Mus musculus	10090	oleoresin monoterpene volatiles biosynthesis	PWY-5423	absent
Mus musculus	10090	oleoresin sesquiterpene volatiles biosynthesis	PWY-5425	absent
Mus musculus	10090	naphthalene degradation	PWY-5427	absent
Mus musculus	10090	<i>m</i>-xylene degradation to <i>m</i>-toluate	PWY-5428	absent
Mus musculus	10090	<i>p</i>-xylene degradation to <i>p</i>-toluate	PWY-5429	absent
Mus musculus	10090	DMNT biosynthesis	PWY-5434	absent
Mus musculus	10090	threonine degradation I	PWY-5437	absent
Mus musculus	10090	S-methylmethionine cycle	PWY-5441	absent
Mus musculus	10090	benzene degradation	PWY-5450	absent
Mus musculus	10090	methylglyoxal degradation III	PWY-5453	absent
Mus musculus	10090	methylglyoxal degradation VII	PWY-5456	absent
Mus musculus	10090	methylglyoxal degradation V	PWY-5458	absent
Mus musculus	10090	methylglyoxal degradation VIII	PWY-5462	absent
Mus musculus	10090	matairesinol biosynthesis	PWY-5466	absent
Mus musculus	10090	gramine biosynthesis	PWY-5467	absent
Mus musculus	10090	lupanine biosynthesis	PWY-5468	absent
Mus musculus	10090	sesamin biosynthesis	PWY-5469	absent
Mus musculus	10090	palmatine biosynthesis	PWY-5470	absent
Mus musculus	10090	laudanine biosynthesis	PWY-5471	absent
Mus musculus	10090	bisbenzylisoquinoline alkaloid biosynthesis	PWY-5472	absent
Mus musculus	10090	hydroxycinnamic acid tyramine amides biosynthesis	PWY-5474	absent
Mus musculus	10090	pentagalloylglucose biosynthesis	PWY-5475	absent
Mus musculus	10090	cornusiin E biosynthesis	PWY-5476	absent
Mus musculus	10090	gallotannin biosynthesis	PWY-5477	absent
Mus musculus	10090	podophyllotoxin and 6-methoxypodophyllotoxin biosynthesis	PWY-5479	absent
Mus musculus	10090	pyruvate fermentation to acetate II	PWY-5482	absent
Mus musculus	10090	4-nitrophenol degradation I	PWY-5487	absent
Mus musculus	10090	reductive monocarboxylic acid cycle	PWY-5493	absent
Mus musculus	10090	vitamin B<sub>6</sub> degradation	PWY-5499	absent
Mus musculus	10090	UDP-<i>N</i>-acetyl-D-galactosamine biosynthesis I	PWY-5512	absent
Mus musculus	10090	xylose degradation II	PWY-5516	absent
Mus musculus	10090	L-arabinose degradation III	PWY-5517	absent
Mus musculus	10090	D-arabinose degradation III	PWY-5519	absent
Mus musculus	10090	bacteriochlorophyll <i>a</i> biosynthesis	PWY-5526	absent
Mus musculus	10090	acetone degradation II (to acetoacetate)	PWY-5533	absent
Mus musculus	10090	propylene degradation	PWY-5534	absent
Mus musculus	10090	acetate formation from acetyl-CoA III (succinate)	PWY-5536	absent
Mus musculus	10090	isopenicillin N biosynthesis	PWY-5629	absent
Mus musculus	10090	penicillin K biosynthesis	PWY-5630	absent
Mus musculus	10090	deacetylcephalosporin C biosynthesis	PWY-5631	absent
Mus musculus	10090	cephalosporin C biosynthesis	PWY-5632	absent
Mus musculus	10090	cephamycin C biosynthesis	PWY-5633	absent
Mus musculus	10090	2-nitrophenol degradation	PWY-5636	absent
Mus musculus	10090	nitrobenzene degradation I	PWY-5637	absent
Mus musculus	10090	nitrobenzene degradation II	PWY-5640	absent
Mus musculus	10090	2-nitrotoluene degradation	PWY-5641	absent
Mus musculus	10090	2,6-dinitrotoluene degradation	PWY-5643	absent
Mus musculus	10090	4-nitrotoluene degradation II	PWY-5644	absent
Mus musculus	10090	1-chloro-4-nitrobenzene degradation	PWY-5645	absent
Mus musculus	10090	2-nitrobenzoate degradation II	PWY-5648	absent
Mus musculus	10090	taxol biosynthesis	PWY-5660	absent
Mus musculus	10090	glucosylglycerate biosynthesis	PWY-5662	absent
Mus musculus	10090	vanilla biosynthesis	PWY-5665	absent
Mus musculus	10090	steroidal glycoalkaloid biosynthesis	PWY-5666	absent
Mus musculus	10090	ginsenoside biosynthesis	PWY-5672	absent
Mus musculus	10090	nitrate reduction III (dissimilatory)	PWY-5673	absent
Mus musculus	10090	nitrate reduction IV (dissimilatory)	PWY-5674	absent
Mus musculus	10090	clavulanate biosynthesis	PWY-5679	absent
Mus musculus	10090	allantoin degradation to ureidoglycolate II (ammonia producing)	PWY-5698	absent
Mus musculus	10090	shikonin biosynthesis	PWY-5701	absent
Mus musculus	10090	urea degradation I	PWY-5703	absent
Mus musculus	10090	urea degradation II	PWY-5704	absent
Mus musculus	10090	ethiin degradation	PWY-5708	absent
Mus musculus	10090	farnesene biosynthesis	PWY-5725	absent
Mus musculus	10090	deethylsimazine degradation	PWY-5726	absent
Mus musculus	10090	atrazine degradation II	PWY-5727	absent
Mus musculus	10090	vestitol and sativan biosynthesis	PWY-5729	absent
Mus musculus	10090	atrazine degradation III	PWY-5731	absent
Mus musculus	10090	germacrene biosynthesis	PWY-5733	absent
Mus musculus	10090	isopropylamine degradation	PWY-5736	absent
Mus musculus	10090	GDP-&alpha;-D-perosamine biosynthesis	PWY-5739	absent
Mus musculus	10090	arginine degradation IX (arginine:pyruvate transaminase pathway)	PWY-5742	absent
Mus musculus	10090	costunolide biosynthesis	PWY-5745	absent
Mus musculus	10090	peptidoglycan biosynthesis I	PWY-5746	absent
Mus musculus	10090	2-methylcitrate cycle II	PWY-5747	absent
Mus musculus	10090	phenylethanol biosynthesis	PWY-5751	absent
Mus musculus	10090	piperine biosynthesis	PWY-5752	absent
Mus musculus	10090	4-hydroxybenzoate biosynthesis I (eukaryotes)	PWY-5754	absent
Mus musculus	10090	4-hydroxybenzoate biosynthesis II (bacteria and fungi)	PWY-5755	absent
Mus musculus	10090	fosfomycin biosynthesis	PWY-5757	absent
Mus musculus	10090	saponin biosynthesis III	PWY-5759	absent
Mus musculus	10090	1,3,5-trimethoxybenzene biosynthesis	PWY-5765	absent
Mus musculus	10090	pyruvate fermentation to acetate VIII	PWY-5768	absent
Mus musculus	10090	gossypol biosynthesis	PWY-5773	absent
Mus musculus	10090	saponin biosynthesis IV	PWY-5774	absent
Mus musculus	10090	rotenoid biosynthesis	PWY-5775	absent
Mus musculus	10090	hypericin biosynthesis	PWY-5780	absent
Mus musculus	10090	IAA conjugate biosynthesis III	PWY-5784	absent
Mus musculus	10090	di-<i>trans</i>,poly-<i>cis</i>-undecaprenyl diphosphate biosynthesis	PWY-5785	absent
Mus musculus	10090	IAA degradation V	PWY-5788	absent
Mus musculus	10090	1,4-dihydroxy-2-naphthoate biosynthesis II (plants)	PWY-5791	absent
Mus musculus	10090	maysin biosynthesis	PWY-5793	absent
Mus musculus	10090	juglone biosynthesis	PWY-5795	absent
Mus musculus	10090	2'-(5'-phosphoribosyl)-3'-dephospho-CoA biosynthesis II (malonate decarboxylase)	PWY-5796	absent
Mus musculus	10090	IAA degradation VI	PWY-5797	absent
Mus musculus	10090	xylan biosynthesis	PWY-5800	absent
Mus musculus	10090	lawsone biosynthesis	PWY-5801	absent
Mus musculus	10090	alizarin biosynthesis	PWY-5802	absent
Mus musculus	10090	hyperforin biosynthesis	PWY-5808	absent
Mus musculus	10090	IAA degradation VII	PWY-5811	absent
Mus musculus	10090	bornyl diphosphate biosynthesis	PWY-5813	absent
Mus musculus	10090	rubber biosynthesis	PWY-5815	absent
Mus musculus	10090	validamycin A biosynthesis	PWY-5818	absent
Mus musculus	10090	dalcochinin biosynthesis	PWY-5821	absent
Mus musculus	10090	trichloroethylene degradation	PWY-5822	absent
Mus musculus	10090	dalpatein and dalnigrein biosynthesis	PWY-5825	absent
Mus musculus	10090	heliocides biosynthesis	PWY-5827	absent
Mus musculus	10090	lacinilene C biosynthesis	PWY-5828	absent
Mus musculus	10090	CDP-ascarylose biosynthesis	PWY-5830	absent
Mus musculus	10090	CDP-abequose biosynthesis	PWY-5831	absent
Mus musculus	10090	CDP-paratose biosynthesis	PWY-5832	absent
Mus musculus	10090	CDP-3,6-dideoxyhexose biosynthesis	PWY-5833	absent
Mus musculus	10090	CDP-tyvelose biosynthesis	PWY-5834	absent
Mus musculus	10090	geranyl acetate biosynthesis	PWY-5835	absent
Mus musculus	10090	1,4-dihydroxy-2-naphthoate biosynthesis I	PWY-5837	absent
Mus musculus	10090	menaquinone-7 biosynthesis	PWY-5839	absent
Mus musculus	10090	cocaine biosynthesis	PWY-5843	absent
Mus musculus	10090	menaquinone-9 biosynthesis	PWY-5844	absent
Mus musculus	10090	colchicine biosynthesis	PWY-5846	absent
Mus musculus	10090	cinchona alkaloids biosynthesis	PWY-5848	absent
Mus musculus	10090	menaquinone-6 biosynthesis	PWY-5849	absent
Mus musculus	10090	demethylmenaquinone-9 biosynthesis	PWY-5851	absent
Mus musculus	10090	demethylmenaquinone-8 biosynthesis	PWY-5852	absent
Mus musculus	10090	demethylmenaquinone-6 biosynthesis	PWY-5853	absent
Mus musculus	10090	eugenol and isoeugenol biosynthesis	PWY-5859	absent
[truncated: 3,611 more rows]
